# Supplementary material for: Multi-modal ultra-high resolution structural 7-Tesla MRI data repository
Source: Sci Data. 2014 Dec 9;1:140050. doi: 10.1038/sdata.2014.50 (PMC4421933; doi:10.1038/sdata.2014.50)
Supplement: Supplementary file 1 [file sdata201450-isa1.zip]

Archive with 3 entries (3 files):
- i_Investigation.txt
- s_study_Forstmann.txt
- a_assay_Forstmann.txt
