# Supplementary material for: Multi-modal ultra-high resolution structural 7-Tesla MRI data repository
Source: Sci Data. 2014 Dec 9;1:140050. doi: 10.1038/sdata.2014.50 (PMC4421933; doi:10.1038/sdata.2014.50)
Supplement: Supplementary file 1 [file sdata201450-isa1.zip › s_study_Forstmann.txt]

Source Name	Characteristics[organism]	Term Source REF	Term Accession Number	Characteristics[organism part]	Term Source REF	Term Accession Number	Comment[participant age]	Characteristics[sex]	Term Source REF	Term Accession Number	Comment[laterality]	Protocol REF	Sample Name	Factor Value[participant age grouping]
pp01	Homo sapiens	NCBITAXON	NCBITaxon:9606	brain	UBERON	UBERON:0000955	23	female	PATO	PATO:0000383	Right	Participants	pp01	young
pp02	Homo sapiens	NCBITAXON	NCBITaxon:9606	brain	UBERON	UBERON:0000956	23	female	PATO	PATO:0000383	Right	Participants	pp02	young
pp03	Homo sapiens	NCBITAXON	NCBITaxon:9606	brain	UBERON	UBERON:0000957	25	female	PATO	PATO:0000383	Right	Participants	pp03	young
pp04	Homo sapiens	NCBITAXON	NCBITaxon:9606	brain	UBERON	UBERON:0000958	23	female	PATO	PATO:0000383	Right	Participants	pp04	young
pp05	Homo sapiens	NCBITAXON	NCBITaxon:9606	brain	UBERON	UBERON:0000959	27	male	PATO	PATO:0000384	Right	Participants	pp05	young
pp06	Homo sapiens	NCBITAXON	NCBITaxon:9606	brain	UBERON	UBERON:0000960	23	female	PATO	PATO:0000383	Right	Participants	pp06	young
pp07	Homo sapiens	NCBITAXON	NCBITaxon:9606	brain	UBERON	UBERON:0000961	27	male	PATO	PATO:0000384	Right	Participants	pp07	young
pp08	Homo sapiens	NCBITAXON	NCBITaxon:9606	brain	UBERON	UBERON:0000962	24	female	PATO	PATO:0000383	Right	Participants	pp08	young
pp09	Homo sapiens	NCBITAXON	NCBITaxon:9606	brain	UBERON	UBERON:0000963	24	male	PATO	PATO:0000384	Right	Participants	pp09	young
pp10	Homo sapiens	NCBITAXON	NCBITaxon:9606	brain	UBERON	UBERON:0000964	22	male	PATO	PATO:0000384	Right	Participants	pp10	young
pp11	Homo sapiens	NCBITAXON	NCBITaxon:9606	brain	UBERON	UBERON:0000965	25	female	PATO	PATO:0000383	Right	Participants	pp11	young
pp12	Homo sapiens	NCBITAXON	NCBITaxon:9606	brain	UBERON	UBERON:0000966	24	female	PATO	PATO:0000383	Right	Participants	pp12	young
pp13	Homo sapiens	NCBITAXON	NCBITaxon:9606	brain	UBERON	UBERON:0000967	24	male	PATO	PATO:0000384	Right	Participants	pp13	young
pp14	Homo sapiens	NCBITAXON	NCBITaxon:9606	brain	UBERON	UBERON:0000968	26	male	PATO	PATO:0000384	Right	Participants	pp14	young
pp15	Homo sapiens	NCBITAXON	NCBITaxon:9606	brain	UBERON	UBERON:0000969	23	male	PATO	PATO:0000384	Right	Participants	pp15	young
pp16	Homo sapiens	NCBITAXON	NCBITaxon:9606	brain	UBERON	UBERON:0000970	25	female	PATO	PATO:0000383	Right	Participants	pp16	young
pp17	Homo sapiens	NCBITAXON	NCBITaxon:9606	brain	UBERON	UBERON:0000971	19	female	PATO	PATO:0000383	Right	Participants	pp17	young
pp18	Homo sapiens	NCBITAXON	NCBITaxon:9606	brain	UBERON	UBERON:0000972	23	male	PATO	PATO:0000384	Right	Participants	pp18	young
pp19	Homo sapiens	NCBITAXON	NCBITaxon:9606	brain	UBERON	UBERON:0000973	21	male	PATO	PATO:0000384	Right	Participants	pp19	young
pp20	Homo sapiens	NCBITAXON	NCBITaxon:9606	brain	UBERON	UBERON:0000974	25	male	PATO	PATO:0000384	Right	Participants	pp20	young
pp21	Homo sapiens	NCBITAXON	NCBITaxon:9606	brain	UBERON	UBERON:0000975	24	male	PATO	PATO:0000384	Right	Participants	pp21	young
pp22	Homo sapiens	NCBITAXON	NCBITaxon:9606	brain	UBERON	UBERON:0000976	28	male	PATO	PATO:0000384	Right	Participants	pp22	young
pp23	Homo sapiens	NCBITAXON	NCBITaxon:9606	brain	UBERON	UBERON:0000977	28	male	PATO	PATO:0000384	Right	Participants	pp23	young
pp24	Homo sapiens	NCBITAXON	NCBITaxon:9606	brain	UBERON	UBERON:0000978	22	female	PATO	PATO:0000383	Right	Participants	pp24	young
pp25	Homo sapiens	NCBITAXON	NCBITaxon:9606	brain	UBERON	UBERON:0000979	19	female	PATO	PATO:0000383	Right	Participants	pp25	young
pp26	Homo sapiens	NCBITAXON	NCBITaxon:9606	brain	UBERON	UBERON:0000980	21	female	PATO	PATO:0000383	Right	Participants	pp26	young
pp27	Homo sapiens	NCBITAXON	NCBITaxon:9606	brain	UBERON	UBERON:0000981	25	male	PATO	PATO:0000384	Right	Participants	pp27	young
pp28	Homo sapiens	NCBITAXON	NCBITaxon:9606	brain	UBERON	UBERON:0000982	21	female	PATO	PATO:0000383	Right	Participants	pp28	young
pp29	Homo sapiens	NCBITAXON	NCBITaxon:9606	brain	UBERON	UBERON:0000983	26	male	PATO	PATO:0000384	Right	Participants	pp29	young
pp30	Homo sapiens	NCBITAXON	NCBITaxon:9606	brain	UBERON	UBERON:0000984	23	male	PATO	PATO:0000384	Right	Participants	pp30	young
pp31	Homo sapiens	NCBITAXON	NCBITaxon:9606	brain	UBERON	UBERON:0000985	56	female	PATO	PATO:0000383	Right	Participants	pp31	middle-aged
pp32	Homo sapiens	NCBITAXON	NCBITaxon:9606	brain	UBERON	UBERON:0000986	60	female	PATO	PATO:0000383	Right	Participants	pp32	middle-aged
pp33	Homo sapiens	NCBITAXON	NCBITaxon:9606	brain	UBERON	UBERON:0000987	58	female	PATO	PATO:0000383	Right	Participants	pp33	middle-aged
pp34	Homo sapiens	NCBITAXON	NCBITaxon:9606	brain	UBERON	UBERON:0000988	40	male	PATO	PATO:0000384	Right	Participants	pp34	middle-aged
pp35	Homo sapiens	NCBITAXON	NCBITaxon:9606	brain	UBERON	UBERON:0000989	42	male	PATO	PATO:0000384	Right	Participants	pp35	middle-aged
pp36	Homo sapiens	NCBITAXON	NCBITaxon:9606	brain	UBERON	UBERON:0000990	60	male	PATO	PATO:0000384	Right	Participants	pp36	middle-aged
pp37	Homo sapiens	NCBITAXON	NCBITaxon:9606	brain	UBERON	UBERON:0000991	59	female	PATO	PATO:0000383	Right	Participants	pp37	middle-aged
pp38	Homo sapiens	NCBITAXON	NCBITaxon:9606	brain	UBERON	UBERON:0000992	49	female	PATO	PATO:0000383	Right	Participants	pp38	middle-aged
pp39	Homo sapiens	NCBITAXON	NCBITaxon:9606	brain	UBERON	UBERON:0000993	45	female	PATO	PATO:0000383	Right	Participants	pp39	middle-aged
pp40	Homo sapiens	NCBITAXON	NCBITaxon:9606	brain	UBERON	UBERON:0000994	55	female	PATO	PATO:0000383	Right	Participants	pp40	middle-aged
pp41	Homo sapiens	NCBITAXON	NCBITaxon:9606	brain	UBERON	UBERON:0000995	55	male	PATO	PATO:0000384	Right	Participants	pp41	middle-aged
pp42	Homo sapiens	NCBITAXON	NCBITaxon:9606	brain	UBERON	UBERON:0000996	49	male	PATO	PATO:0000384	Right	Participants	pp42	middle-aged
pp43	Homo sapiens	NCBITAXON	NCBITaxon:9606	brain	UBERON	UBERON:0000997	54	male	PATO	PATO:0000384	Right	Participants	pp43	middle-aged
pp44	Homo sapiens	NCBITAXON	NCBITaxon:9606	brain	UBERON	UBERON:0000998	53	male	PATO	PATO:0000384	Right	Participants	pp44	middle-aged
pp45	Homo sapiens	NCBITAXON	NCBITaxon:9606	brain	UBERON	UBERON:0000999	74	female	PATO	PATO:0000383	Right	Participants	pp45	elderly
pp46	Homo sapiens	NCBITAXON	NCBITaxon:9606	brain	UBERON	UBERON:0001000	63	male	PATO	PATO:0000384	Right	Participants	pp46	elderly
pp47	Homo sapiens	NCBITAXON	NCBITaxon:9606	brain	UBERON	UBERON:0001001	62	female	PATO	PATO:0000383	Right	Participants	pp47	elderly
pp48	Homo sapiens	NCBITAXON	NCBITaxon:9606	brain	UBERON	UBERON:0001002	72	male	PATO	PATO:0000384	Right	Participants	pp48	elderly
pp49	Homo sapiens	NCBITAXON	NCBITaxon:9606	brain	UBERON	UBERON:0001003	67	male	PATO	PATO:0000384	Right	Participants	pp49	elderly
pp50	Homo sapiens	NCBITAXON	NCBITaxon:9606	brain	UBERON	UBERON:0001004	75	male	PATO	PATO:0000384	Right	Participants	pp50	elderly
pp51	Homo sapiens	NCBITAXON	NCBITaxon:9606	brain	UBERON	UBERON:0001005	69	male	PATO	PATO:0000384	Right	Participants	pp51	elderly
pp52	Homo sapiens	NCBITAXON	NCBITaxon:9606	brain	UBERON	UBERON:0001006	68	male	PATO	PATO:0000384	Right	Participants	pp52	elderly
pp53	Homo sapiens	NCBITAXON	NCBITaxon:9606	brain	UBERON	UBERON:0001007	73	female	PATO	PATO:0000383	Right	Participants	pp53	elderly
