# Supplementary material for: Multi-modal ultra-high resolution structural 7-Tesla MRI data repository
Source: Sci Data. 2014 Dec 9;1:140050. doi: 10.1038/sdata.2014.50 (PMC4421933; doi:10.1038/sdata.2014.50)
Supplement: Supplementary file 1 [file sdata201450-isa1.zip › a_assay_Forstmann.txt]

Sample Name	Protocol REF	Parameter Value[instrument]	Parameter Value[manufacturer]	Parameter Value[magnetic field strength number]	Parameter Value[magnetic field strength unit]	Term Source REF	Term Accession Number	Parameter Value[structural MRI assay]	Parameter Value[number of slices]	Parameter Value[voxel size number]	Parameter Value[voxel size unit]	Term Source REF	Term Accession Number	Protocol REF	Comment[format conversion]	Protocol REF	Parameter value[volume name]	Parameter value[inversion time]	Parameter value[inversion time unit]	Term Source REF	Term Accession Number	Protocol REF	Protocol REF	Comment[orientation tool]	Assay Name	Raw Data File	Comment[file format]	Comment[Data Repository]	Comment[Data Record Accession]	Factor Value[participant age grouping]
#whole brain T1-weighted MP2RAGE volume INV1
pp01	Magnetic Resonance Imaging	Magnetom	Siemens	7	tesla	UNITSONT	UO:0000228	whole brain T1-weighted MP2RAGE volume	240	0.7	millimeter	UNITSONT	UO:0000016	Data file processing	DICOM to NIfTI	Scan volumes	INV1	900	millisecond	UNITSONT	UO:0000028	Data processing	Defacing	fslreorient2std	pp01_mp2rage_whole_brain_inv1_std_defaced.nii.gz	mp2rage_whole_brain_young.tar	NifTI format	Dryad	http://dx.doi.org/10.5061/dryad.fb41s	young
pp02	Magnetic Resonance Imaging	Magnetom	Siemens	7	tesla	UNITSONT	UO:0000228	whole brain T1-weighted MP2RAGE volume	240	0.7	millimeter	UNITSONT	UO:0000016	Data file processing	DICOM to NIfTI	Scan volumes	INV1	900	millisecond	UNITSONT	UO:0000028	Data processing	Defacing	fslreorient2std	pp02_mp2rage_whole_brain_inv1_std_defaced.nii.gz	mp2rage_whole_brain_young.tar	NifTI format	Dryad	http://dx.doi.org/10.5061/dryad.fb41s	young
pp03	Magnetic Resonance Imaging	Magnetom	Siemens	7	tesla	UNITSONT	UO:0000228	whole brain T1-weighted MP2RAGE volume	240	0.7	millimeter	UNITSONT	UO:0000016	Data file processing	DICOM to NIfTI	Scan volumes	INV1	900	millisecond	UNITSONT	UO:0000028	Data processing	Defacing	fslreorient2std	pp03_mp2rage_whole_brain_inv1_std_defaced.nii.gz	mp2rage_whole_brain_young.tar	NifTI format	Dryad	http://dx.doi.org/10.5061/dryad.fb41s	young
pp04	Magnetic Resonance Imaging	Magnetom	Siemens	7	tesla	UNITSONT	UO:0000228	whole brain T1-weighted MP2RAGE volume	240	0.7	millimeter	UNITSONT	UO:0000016	Data file processing	DICOM to NIfTI	Scan volumes	INV1	900	millisecond	UNITSONT	UO:0000028	Data processing	Defacing	fslreorient2std	pp04_mp2rage_whole_brain_inv1_std_defaced.nii.gz	mp2rage_whole_brain_young.tar	NifTI format	Dryad	http://dx.doi.org/10.5061/dryad.fb41s	young
pp05	Magnetic Resonance Imaging	Magnetom	Siemens	7	tesla	UNITSONT	UO:0000228	whole brain T1-weighted MP2RAGE volume	240	0.7	millimeter	UNITSONT	UO:0000016	Data file processing	DICOM to NIfTI	Scan volumes	INV1	900	millisecond	UNITSONT	UO:0000028	Data processing	Defacing	fslreorient2std	pp05_mp2rage_whole_brain_inv1_std_defaced.nii.gz	mp2rage_whole_brain_young.tar	NifTI format	Dryad	http://dx.doi.org/10.5061/dryad.fb41s	young
pp06	Magnetic Resonance Imaging	Magnetom	Siemens	7	tesla	UNITSONT	UO:0000228	whole brain T1-weighted MP2RAGE volume	240	0.7	millimeter	UNITSONT	UO:0000016	Data file processing	DICOM to NIfTI	Scan volumes	INV1	900	millisecond	UNITSONT	UO:0000028	Data processing	Defacing	fslreorient2std	pp06_mp2rage_whole_brain_inv1_std_defaced.nii.gz	mp2rage_whole_brain_young.tar	NifTI format	Dryad	http://dx.doi.org/10.5061/dryad.fb41s	young
pp07	Magnetic Resonance Imaging	Magnetom	Siemens	7	tesla	UNITSONT	UO:0000228	whole brain T1-weighted MP2RAGE volume	240	0.7	millimeter	UNITSONT	UO:0000016	Data file processing	DICOM to NIfTI	Scan volumes	INV1	900	millisecond	UNITSONT	UO:0000028	Data processing	Defacing	fslreorient2std	pp07_mp2rage_whole_brain_inv1_std_defaced.nii.gz	mp2rage_whole_brain_young.tar	NifTI format	Dryad	http://dx.doi.org/10.5061/dryad.fb41s	young
pp08	Magnetic Resonance Imaging	Magnetom	Siemens	7	tesla	UNITSONT	UO:0000228	whole brain T1-weighted MP2RAGE volume	240	0.7	millimeter	UNITSONT	UO:0000016	Data file processing	DICOM to NIfTI	Scan volumes	INV1	900	millisecond	UNITSONT	UO:0000028	Data processing	Defacing	fslreorient2std	pp08_mp2rage_whole_brain_inv1_std_defaced.nii.gz	mp2rage_whole_brain_young.tar	NifTI format	Dryad	http://dx.doi.org/10.5061/dryad.fb41s	young
pp09	Magnetic Resonance Imaging	Magnetom	Siemens	7	tesla	UNITSONT	UO:0000228	whole brain T1-weighted MP2RAGE volume	240	0.7	millimeter	UNITSONT	UO:0000016	Data file processing	DICOM to NIfTI	Scan volumes	INV1	900	millisecond	UNITSONT	UO:0000028	Data processing	Defacing	fslreorient2std	pp09_mp2rage_whole_brain_inv1_std_defaced.nii.gz	mp2rage_whole_brain_young.tar	NifTI format	Dryad	http://dx.doi.org/10.5061/dryad.fb41s	young
pp10	Magnetic Resonance Imaging	Magnetom	Siemens	7	tesla	UNITSONT	UO:0000228	whole brain T1-weighted MP2RAGE volume	240	0.7	millimeter	UNITSONT	UO:0000016	Data file processing	DICOM to NIfTI	Scan volumes	INV1	900	millisecond	UNITSONT	UO:0000028	Data processing	Defacing	fslreorient2std	pp10_mp2rage_whole_brain_inv1_std_defaced.nii.gz	mp2rage_whole_brain_young.tar	NifTI format	Dryad	http://dx.doi.org/10.5061/dryad.fb41s	young
pp11	Magnetic Resonance Imaging	Magnetom	Siemens	7	tesla	UNITSONT	UO:0000228	whole brain T1-weighted MP2RAGE volume	240	0.7	millimeter	UNITSONT	UO:0000016	Data file processing	DICOM to NIfTI	Scan volumes	INV1	900	millisecond	UNITSONT	UO:0000028	Data processing	Defacing	fslreorient2std	pp11_mp2rage_whole_brain_inv1_std_defaced.nii.gz	mp2rage_whole_brain_young.tar	NifTI format	Dryad	http://dx.doi.org/10.5061/dryad.fb41s	young
pp12	Magnetic Resonance Imaging	Magnetom	Siemens	7	tesla	UNITSONT	UO:0000228	whole brain T1-weighted MP2RAGE volume	240	0.7	millimeter	UNITSONT	UO:0000016	Data file processing	DICOM to NIfTI	Scan volumes	INV1	900	millisecond	UNITSONT	UO:0000028	Data processing	Defacing	fslreorient2std	pp12_mp2rage_whole_brain_inv1_std_defaced.nii.gz	mp2rage_whole_brain_young.tar	NifTI format	Dryad	http://dx.doi.org/10.5061/dryad.fb41s	young
pp13	Magnetic Resonance Imaging	Magnetom	Siemens	7	tesla	UNITSONT	UO:0000228	whole brain T1-weighted MP2RAGE volume	240	0.7	millimeter	UNITSONT	UO:0000016	Data file processing	DICOM to NIfTI	Scan volumes	INV1	900	millisecond	UNITSONT	UO:0000028	Data processing	Defacing	fslreorient2std	pp13_mp2rage_whole_brain_inv1_std_defaced.nii.gz	mp2rage_whole_brain_young.tar	NifTI format	Dryad	http://dx.doi.org/10.5061/dryad.fb41s	young
pp14	Magnetic Resonance Imaging	Magnetom	Siemens	7	tesla	UNITSONT	UO:0000228	whole brain T1-weighted MP2RAGE volume	240	0.7	millimeter	UNITSONT	UO:0000016	Data file processing	DICOM to NIfTI	Scan volumes	INV1	900	millisecond	UNITSONT	UO:0000028	Data processing	Defacing	fslreorient2std	pp14_mp2rage_whole_brain_inv1_std_defaced.nii.gz	mp2rage_whole_brain_young.tar	NifTI format	Dryad	http://dx.doi.org/10.5061/dryad.fb41s	young
pp15	Magnetic Resonance Imaging	Magnetom	Siemens	7	tesla	UNITSONT	UO:0000228	whole brain T1-weighted MP2RAGE volume	240	0.7	millimeter	UNITSONT	UO:0000016	Data file processing	DICOM to NIfTI	Scan volumes	INV1	900	millisecond	UNITSONT	UO:0000028	Data processing	Defacing	fslreorient2std	pp15_mp2rage_whole_brain_inv1_std_defaced.nii.gz	mp2rage_whole_brain_young.tar	NifTI format	Dryad	http://dx.doi.org/10.5061/dryad.fb41s	young
pp16	Magnetic Resonance Imaging	Magnetom	Siemens	7	tesla	UNITSONT	UO:0000228	whole brain T1-weighted MP2RAGE volume	240	0.7	millimeter	UNITSONT	UO:0000016	Data file processing	DICOM to NIfTI	Scan volumes	INV1	900	millisecond	UNITSONT	UO:0000028	Data processing	Defacing	fslreorient2std	pp16_mp2rage_whole_brain_inv1_std_defaced.nii.gz	mp2rage_whole_brain_young.tar	NifTI format	Dryad	http://dx.doi.org/10.5061/dryad.fb41s	young
pp17	Magnetic Resonance Imaging	Magnetom	Siemens	7	tesla	UNITSONT	UO:0000228	whole brain T1-weighted MP2RAGE volume	240	0.7	millimeter	UNITSONT	UO:0000016	Data file processing	DICOM to NIfTI	Scan volumes	INV1	900	millisecond	UNITSONT	UO:0000028	Data processing	Defacing	fslreorient2std	pp17_mp2rage_whole_brain_inv1_std_defaced.nii.gz	mp2rage_whole_brain_young.tar	NifTI format	Dryad	http://dx.doi.org/10.5061/dryad.fb41s	young
pp18	Magnetic Resonance Imaging	Magnetom	Siemens	7	tesla	UNITSONT	UO:0000228	whole brain T1-weighted MP2RAGE volume	240	0.7	millimeter	UNITSONT	UO:0000016	Data file processing	DICOM to NIfTI	Scan volumes	INV1	900	millisecond	UNITSONT	UO:0000028	Data processing	Defacing	fslreorient2std	pp18_mp2rage_whole_brain_inv1_std_defaced.nii.gz	mp2rage_whole_brain_young.tar	NifTI format	Dryad	http://dx.doi.org/10.5061/dryad.fb41s	young
pp19	Magnetic Resonance Imaging	Magnetom	Siemens	7	tesla	UNITSONT	UO:0000228	whole brain T1-weighted MP2RAGE volume	240	0.7	millimeter	UNITSONT	UO:0000016	Data file processing	DICOM to NIfTI	Scan volumes	INV1	900	millisecond	UNITSONT	UO:0000028	Data processing	Defacing	fslreorient2std	pp19_mp2rage_whole_brain_inv1_std_defaced.nii.gz	mp2rage_whole_brain_young.tar	NifTI format	Dryad	http://dx.doi.org/10.5061/dryad.fb41s	young
pp20	Magnetic Resonance Imaging	Magnetom	Siemens	7	tesla	UNITSONT	UO:0000228	whole brain T1-weighted MP2RAGE volume	240	0.7	millimeter	UNITSONT	UO:0000016	Data file processing	DICOM to NIfTI	Scan volumes	INV1	900	millisecond	UNITSONT	UO:0000028	Data processing	Defacing	fslreorient2std	pp20_mp2rage_whole_brain_inv1_std_defaced.nii.gz	mp2rage_whole_brain_young.tar	NifTI format	Dryad	http://dx.doi.org/10.5061/dryad.fb41s	young
pp21	Magnetic Resonance Imaging	Magnetom	Siemens	7	tesla	UNITSONT	UO:0000228	whole brain T1-weighted MP2RAGE volume	240	0.7	millimeter	UNITSONT	UO:0000016	Data file processing	DICOM to NIfTI	Scan volumes	INV1	900	millisecond	UNITSONT	UO:0000028	Data processing	Defacing	fslreorient2std	pp21_mp2rage_whole_brain_inv1_std_defaced.nii.gz	mp2rage_whole_brain_young.tar	NifTI format	Dryad	http://dx.doi.org/10.5061/dryad.fb41s	young
pp22	Magnetic Resonance Imaging	Magnetom	Siemens	7	tesla	UNITSONT	UO:0000228	whole brain T1-weighted MP2RAGE volume	240	0.7	millimeter	UNITSONT	UO:0000016	Data file processing	DICOM to NIfTI	Scan volumes	INV1	900	millisecond	UNITSONT	UO:0000028	Data processing	Defacing	fslreorient2std	pp22_mp2rage_whole_brain_inv1_std_defaced.nii.gz	mp2rage_whole_brain_young.tar	NifTI format	Dryad	http://dx.doi.org/10.5061/dryad.fb41s	young
pp23	Magnetic Resonance Imaging	Magnetom	Siemens	7	tesla	UNITSONT	UO:0000228	whole brain T1-weighted MP2RAGE volume	240	0.7	millimeter	UNITSONT	UO:0000016	Data file processing	DICOM to NIfTI	Scan volumes	INV1	900	millisecond	UNITSONT	UO:0000028	Data processing	Defacing	fslreorient2std	pp23_mp2rage_whole_brain_inv1_std_defaced.nii.gz	mp2rage_whole_brain_young.tar	NifTI format	Dryad	http://dx.doi.org/10.5061/dryad.fb41s	young
pp24	Magnetic Resonance Imaging	Magnetom	Siemens	7	tesla	UNITSONT	UO:0000228	whole brain T1-weighted MP2RAGE volume	240	0.7	millimeter	UNITSONT	UO:0000016	Data file processing	DICOM to NIfTI	Scan volumes	INV1	900	millisecond	UNITSONT	UO:0000028	Data processing	Defacing	fslreorient2std	pp24_mp2rage_whole_brain_inv1_std_defaced.nii.gz	mp2rage_whole_brain_young.tar	NifTI format	Dryad	http://dx.doi.org/10.5061/dryad.fb41s	young
pp25	Magnetic Resonance Imaging	Magnetom	Siemens	7	tesla	UNITSONT	UO:0000228	whole brain T1-weighted MP2RAGE volume	240	0.7	millimeter	UNITSONT	UO:0000016	Data file processing	DICOM to NIfTI	Scan volumes	INV1	900	millisecond	UNITSONT	UO:0000028	Data processing	Defacing	fslreorient2std	pp25_mp2rage_whole_brain_inv1_std_defaced.nii.gz	mp2rage_whole_brain_young.tar	NifTI format	Dryad	http://dx.doi.org/10.5061/dryad.fb41s	young
pp26	Magnetic Resonance Imaging	Magnetom	Siemens	7	tesla	UNITSONT	UO:0000228	whole brain T1-weighted MP2RAGE volume	240	0.7	millimeter	UNITSONT	UO:0000016	Data file processing	DICOM to NIfTI	Scan volumes	INV1	900	millisecond	UNITSONT	UO:0000028	Data processing	Defacing	fslreorient2std	pp26_mp2rage_whole_brain_inv1_std_defaced.nii.gz	mp2rage_whole_brain_young.tar	NifTI format	Dryad	http://dx.doi.org/10.5061/dryad.fb41s	young
pp27	Magnetic Resonance Imaging	Magnetom	Siemens	7	tesla	UNITSONT	UO:0000228	whole brain T1-weighted MP2RAGE volume	240	0.7	millimeter	UNITSONT	UO:0000016	Data file processing	DICOM to NIfTI	Scan volumes	INV1	900	millisecond	UNITSONT	UO:0000028	Data processing	Defacing	fslreorient2std	pp27_mp2rage_whole_brain_inv1_std_defaced.nii.gz	mp2rage_whole_brain_young.tar	NifTI format	Dryad	http://dx.doi.org/10.5061/dryad.fb41s	young
pp28	Magnetic Resonance Imaging	Magnetom	Siemens	7	tesla	UNITSONT	UO:0000228	whole brain T1-weighted MP2RAGE volume	240	0.7	millimeter	UNITSONT	UO:0000016	Data file processing	DICOM to NIfTI	Scan volumes	INV1	900	millisecond	UNITSONT	UO:0000028	Data processing	Defacing	fslreorient2std	pp28_mp2rage_whole_brain_inv1_std_defaced.nii.gz	mp2rage_whole_brain_young.tar	NifTI format	Dryad	http://dx.doi.org/10.5061/dryad.fb41s	young
pp29	Magnetic Resonance Imaging	Magnetom	Siemens	7	tesla	UNITSONT	UO:0000228	whole brain T1-weighted MP2RAGE volume	240	0.7	millimeter	UNITSONT	UO:0000016	Data file processing	DICOM to NIfTI	Scan volumes	INV1	900	millisecond	UNITSONT	UO:0000028	Data processing	Defacing	fslreorient2std	pp29_mp2rage_whole_brain_inv1_std_defaced.nii.gz	mp2rage_whole_brain_young.tar	NifTI format	Dryad	http://dx.doi.org/10.5061/dryad.fb41s	young
pp30	Magnetic Resonance Imaging	Magnetom	Siemens	7	tesla	UNITSONT	UO:0000228	whole brain T1-weighted MP2RAGE volume	240	0.7	millimeter	UNITSONT	UO:0000016	Data file processing	DICOM to NIfTI	Scan volumes	INV1	900	millisecond	UNITSONT	UO:0000028	Data processing	Defacing	fslreorient2std	pp30_mp2rage_whole_brain_inv1_std_defaced.nii.gz	mp2rage_whole_brain_young.tar	NifTI format	Dryad	http://dx.doi.org/10.5061/dryad.fb41s	young
pp31	Magnetic Resonance Imaging	Magnetom	Siemens	7	tesla	UNITSONT	UO:0000228	whole brain T1-weighted MP2RAGE volume	240	0.7	millimeter	UNITSONT	UO:0000016	Data file processing	DICOM to NIfTI	Scan volumes	INV1	900	millisecond	UNITSONT	UO:0000028	Data processing	Defacing	fslreorient2std	pp31_mp2rage_whole_brain_inv1_std_defaced.nii.gz	mp2rage_whole_brain_middle.tar	NifTI format	Dryad	http://dx.doi.org/10.5061/dryad.fb41s	middle-aged
pp32	Magnetic Resonance Imaging	Magnetom	Siemens	7	tesla	UNITSONT	UO:0000228	whole brain T1-weighted MP2RAGE volume	240	0.7	millimeter	UNITSONT	UO:0000016	Data file processing	DICOM to NIfTI	Scan volumes	INV1	900	millisecond	UNITSONT	UO:0000028	Data processing	Defacing	fslreorient2std	pp32_mp2rage_whole_brain_inv1_std_defaced.nii.gz	mp2rage_whole_brain_middle.tar	NifTI format	Dryad	http://dx.doi.org/10.5061/dryad.fb41s	middle-aged
pp33	Magnetic Resonance Imaging	Magnetom	Siemens	7	tesla	UNITSONT	UO:0000228	whole brain T1-weighted MP2RAGE volume	240	0.7	millimeter	UNITSONT	UO:0000016	Data file processing	DICOM to NIfTI	Scan volumes	INV1	900	millisecond	UNITSONT	UO:0000028	Data processing	Defacing	fslreorient2std	pp33_mp2rage_whole_brain_inv1_std_defaced.nii.gz	mp2rage_whole_brain_middle.tar	NifTI format	Dryad	http://dx.doi.org/10.5061/dryad.fb41s	middle-aged
pp34	Magnetic Resonance Imaging	Magnetom	Siemens	7	tesla	UNITSONT	UO:0000228	whole brain T1-weighted MP2RAGE volume	240	0.7	millimeter	UNITSONT	UO:0000016	Data file processing	DICOM to NIfTI	Scan volumes	INV1	900	millisecond	UNITSONT	UO:0000028	Data processing	Defacing	fslreorient2std	pp34_mp2rage_whole_brain_inv1_std_defaced.nii.gz	mp2rage_whole_brain_middle.tar	NifTI format	Dryad	http://dx.doi.org/10.5061/dryad.fb41s	middle-aged
pp35	Magnetic Resonance Imaging	Magnetom	Siemens	7	tesla	UNITSONT	UO:0000228	whole brain T1-weighted MP2RAGE volume	240	0.7	millimeter	UNITSONT	UO:0000016	Data file processing	DICOM to NIfTI	Scan volumes	INV1	900	millisecond	UNITSONT	UO:0000028	Data processing	Defacing	fslreorient2std	pp35_mp2rage_whole_brain_inv1_std_defaced.nii.gz	mp2rage_whole_brain_middle.tar	NifTI format	Dryad	http://dx.doi.org/10.5061/dryad.fb41s	middle-aged
pp36	Magnetic Resonance Imaging	Magnetom	Siemens	7	tesla	UNITSONT	UO:0000228	whole brain T1-weighted MP2RAGE volume	240	0.7	millimeter	UNITSONT	UO:0000016	Data file processing	DICOM to NIfTI	Scan volumes	INV1	900	millisecond	UNITSONT	UO:0000028	Data processing	Defacing	fslreorient2std	pp36_mp2rage_whole_brain_inv1_std_defaced.nii.gz	mp2rage_whole_brain_middle.tar	NifTI format	Dryad	http://dx.doi.org/10.5061/dryad.fb41s	middle-aged
pp37	Magnetic Resonance Imaging	Magnetom	Siemens	7	tesla	UNITSONT	UO:0000228	whole brain T1-weighted MP2RAGE volume	240	0.7	millimeter	UNITSONT	UO:0000016	Data file processing	DICOM to NIfTI	Scan volumes	INV1	900	millisecond	UNITSONT	UO:0000028	Data processing	Defacing	fslreorient2std	pp37_mp2rage_whole_brain_inv1_std_defaced.nii.gz	mp2rage_whole_brain_middle.tar	NifTI format	Dryad	http://dx.doi.org/10.5061/dryad.fb41s	middle-aged
pp38	Magnetic Resonance Imaging	Magnetom	Siemens	7	tesla	UNITSONT	UO:0000228	whole brain T1-weighted MP2RAGE volume	240	0.7	millimeter	UNITSONT	UO:0000016	Data file processing	DICOM to NIfTI	Scan volumes	INV1	900	millisecond	UNITSONT	UO:0000028	Data processing	Defacing	fslreorient2std	pp38_mp2rage_whole_brain_inv1_std_defaced.nii.gz	mp2rage_whole_brain_middle.tar	NifTI format	Dryad	http://dx.doi.org/10.5061/dryad.fb41s	middle-aged
pp39	Magnetic Resonance Imaging	Magnetom	Siemens	7	tesla	UNITSONT	UO:0000228	whole brain T1-weighted MP2RAGE volume	240	0.7	millimeter	UNITSONT	UO:0000016	Data file processing	DICOM to NIfTI	Scan volumes	INV1	900	millisecond	UNITSONT	UO:0000028	Data processing	Defacing	fslreorient2std	pp39_mp2rage_whole_brain_inv1_std_defaced.nii.gz	mp2rage_whole_brain_middle.tar	NifTI format	Dryad	http://dx.doi.org/10.5061/dryad.fb41s	middle-aged
pp40	Magnetic Resonance Imaging	Magnetom	Siemens	7	tesla	UNITSONT	UO:0000228	whole brain T1-weighted MP2RAGE volume	240	0.7	millimeter	UNITSONT	UO:0000016	Data file processing	DICOM to NIfTI	Scan volumes	INV1	900	millisecond	UNITSONT	UO:0000028	Data processing	Defacing	fslreorient2std	pp40_mp2rage_whole_brain_inv1_std_defaced.nii.gz	mp2rage_whole_brain_middle.tar	NifTI format	Dryad	http://dx.doi.org/10.5061/dryad.fb41s	middle-aged
pp41	Magnetic Resonance Imaging	Magnetom	Siemens	7	tesla	UNITSONT	UO:0000228	whole brain T1-weighted MP2RAGE volume	240	0.7	millimeter	UNITSONT	UO:0000016	Data file processing	DICOM to NIfTI	Scan volumes	INV1	900	millisecond	UNITSONT	UO:0000028	Data processing	Defacing	fslreorient2std	pp41_mp2rage_whole_brain_inv1_std_defaced.nii.gz	mp2rage_whole_brain_middle.tar	NifTI format	Dryad	http://dx.doi.org/10.5061/dryad.fb41s	middle-aged
pp42	Magnetic Resonance Imaging	Magnetom	Siemens	7	tesla	UNITSONT	UO:0000228	whole brain T1-weighted MP2RAGE volume	240	0.7	millimeter	UNITSONT	UO:0000016	Data file processing	DICOM to NIfTI	Scan volumes	INV1	900	millisecond	UNITSONT	UO:0000028	Data processing	Defacing	fslreorient2std	pp42_mp2rage_whole_brain_inv1_std_defaced.nii.gz	mp2rage_whole_brain_middle.tar	NifTI format	Dryad	http://dx.doi.org/10.5061/dryad.fb41s	middle-aged
pp43	Magnetic Resonance Imaging	Magnetom	Siemens	7	tesla	UNITSONT	UO:0000228	whole brain T1-weighted MP2RAGE volume	240	0.7	millimeter	UNITSONT	UO:0000016	Data file processing	DICOM to NIfTI	Scan volumes	INV1	900	millisecond	UNITSONT	UO:0000028	Data processing	Defacing	fslreorient2std	pp43_mp2rage_whole_brain_inv1_std_defaced.nii.gz	mp2rage_whole_brain_middle.tar	NifTI format	Dryad	http://dx.doi.org/10.5061/dryad.fb41s	middle-aged
pp44	Magnetic Resonance Imaging	Magnetom	Siemens	7	tesla	UNITSONT	UO:0000228	whole brain T1-weighted MP2RAGE volume	240	0.7	millimeter	UNITSONT	UO:0000016	Data file processing	DICOM to NIfTI	Scan volumes	INV1	900	millisecond	UNITSONT	UO:0000028	Data processing	Defacing	fslreorient2std	pp44_mp2rage_whole_brain_inv1_std_defaced.nii.gz	mp2rage_whole_brain_middle.tar	NifTI format	Dryad	http://dx.doi.org/10.5061/dryad.fb41s	middle-aged
pp45	Magnetic Resonance Imaging	Magnetom	Siemens	7	tesla	UNITSONT	UO:0000228	whole brain T1-weighted MP2RAGE volume	240	0.7	millimeter	UNITSONT	UO:0000016	Data file processing	DICOM to NIfTI	Scan volumes	INV1	900	millisecond	UNITSONT	UO:0000028	Data processing	Defacing	fslreorient2std	pp45_mp2rage_whole_brain_inv1_std_defaced.nii.gz	mp2rage_whole_brain_elderly.tar	NifTI format	Dryad	http://dx.doi.org/10.5061/dryad.fb41s	elderly
pp46	Magnetic Resonance Imaging	Magnetom	Siemens	7	tesla	UNITSONT	UO:0000228	whole brain T1-weighted MP2RAGE volume	240	0.7	millimeter	UNITSONT	UO:0000016	Data file processing	DICOM to NIfTI	Scan volumes	INV1	900	millisecond	UNITSONT	UO:0000028	Data processing	Defacing	fslreorient2std	pp46_mp2rage_whole_brain_inv1_std_defaced.nii.gz	mp2rage_whole_brain_elderly.tar	NifTI format	Dryad	http://dx.doi.org/10.5061/dryad.fb41s	elderly
pp47	Magnetic Resonance Imaging	Magnetom	Siemens	7	tesla	UNITSONT	UO:0000228	whole brain T1-weighted MP2RAGE volume	240	0.7	millimeter	UNITSONT	UO:0000016	Data file processing	DICOM to NIfTI	Scan volumes	INV1	900	millisecond	UNITSONT	UO:0000028	Data processing	Defacing	fslreorient2std	pp47_mp2rage_whole_brain_inv1_std_defaced.nii.gz	mp2rage_whole_brain_elderly.tar	NifTI format	Dryad	http://dx.doi.org/10.5061/dryad.fb41s	elderly
pp48	Magnetic Resonance Imaging	Magnetom	Siemens	7	tesla	UNITSONT	UO:0000228	whole brain T1-weighted MP2RAGE volume	240	0.7	millimeter	UNITSONT	UO:0000016	Data file processing	DICOM to NIfTI	Scan volumes	INV1	900	millisecond	UNITSONT	UO:0000028	Data processing	Defacing	fslreorient2std	pp48_mp2rage_whole_brain_inv1_std_defaced.nii.gz	mp2rage_whole_brain_elderly.tar	NifTI format	Dryad	http://dx.doi.org/10.5061/dryad.fb41s	elderly
pp49	Magnetic Resonance Imaging	Magnetom	Siemens	7	tesla	UNITSONT	UO:0000228	whole brain T1-weighted MP2RAGE volume	240	0.7	millimeter	UNITSONT	UO:0000016	Data file processing	DICOM to NIfTI	Scan volumes	INV1	900	millisecond	UNITSONT	UO:0000028	Data processing	Defacing	fslreorient2std	pp49_mp2rage_whole_brain_inv1_std_defaced.nii.gz	mp2rage_whole_brain_elderly.tar	NifTI format	Dryad	http://dx.doi.org/10.5061/dryad.fb41s	elderly
pp50	Magnetic Resonance Imaging	Magnetom	Siemens	7	tesla	UNITSONT	UO:0000228	whole brain T1-weighted MP2RAGE volume	240	0.7	millimeter	UNITSONT	UO:0000016	Data file processing	DICOM to NIfTI	Scan volumes	INV1	900	millisecond	UNITSONT	UO:0000028	Data processing	Defacing	fslreorient2std	pp50_mp2rage_whole_brain_inv1_std_defaced.nii.gz	mp2rage_whole_brain_elderly.tar	NifTI format	Dryad	http://dx.doi.org/10.5061/dryad.fb41s	elderly
pp51	Magnetic Resonance Imaging	Magnetom	Siemens	7	tesla	UNITSONT	UO:0000228	whole brain T1-weighted MP2RAGE volume	240	0.7	millimeter	UNITSONT	UO:0000016	Data file processing	DICOM to NIfTI	Scan volumes	INV1	900	millisecond	UNITSONT	UO:0000028	Data processing	Defacing	fslreorient2std	pp51_mp2rage_whole_brain_inv1_std_defaced.nii.gz	mp2rage_whole_brain_elderly.tar	NifTI format	Dryad	http://dx.doi.org/10.5061/dryad.fb41s	elderly
pp52	Magnetic Resonance Imaging	Magnetom	Siemens	7	tesla	UNITSONT	UO:0000228	whole brain T1-weighted MP2RAGE volume	240	0.7	millimeter	UNITSONT	UO:0000016	Data file processing	DICOM to NIfTI	Scan volumes	INV1	900	millisecond	UNITSONT	UO:0000028	Data processing	Defacing	fslreorient2std	pp52_mp2rage_whole_brain_inv1_std_defaced.nii.gz	mp2rage_whole_brain_elderly.tar	NifTI format	Dryad	http://dx.doi.org/10.5061/dryad.fb41s	elderly
pp53	Magnetic Resonance Imaging	Magnetom	Siemens	7	tesla	UNITSONT	UO:0000228	whole brain T1-weighted MP2RAGE volume	240	0.7	millimeter	UNITSONT	UO:0000016	Data file processing	DICOM to NIfTI	Scan volumes	INV1	900	millisecond	UNITSONT	UO:0000028	Data processing	Defacing	fslreorient2std	pp53_mp2rage_whole_brain_inv1_std_defaced.nii.gz	mp2rage_whole_brain_elderly.tar	NifTI format	Dryad	http://dx.doi.org/10.5061/dryad.fb41s	elderly
#whole brain T1-weighted MP2RAGE volume INV2
pp01	Magnetic Resonance Imaging	Magnetom	Siemens	7	tesla	UNITSONT	UO:0000228	whole brain T1-weighted MP2RAGE volume	240	0.7	millimeter	UNITSONT	UO:0000016	Data file processing	DICOM to NIfTI	Scan volumes	INV2	2750	millisecond	UNITSONT	UO:0000028	Data processing	Defacing	fslreorient2std	pp01_mp2rage_whole_brain_inv2_std_defaced.nii.gz	mp2rage_whole_brain_young.tar	NifTI format	Dryad	http://dx.doi.org/10.5061/dryad.fb41s	young
pp02	Magnetic Resonance Imaging	Magnetom	Siemens	7	tesla	UNITSONT	UO:0000228	whole brain T1-weighted MP2RAGE volume	240	0.7	millimeter	UNITSONT	UO:0000016	Data file processing	DICOM to NIfTI	Scan volumes	INV2	2750	millisecond	UNITSONT	UO:0000028	Data processing	Defacing	fslreorient2std	pp02_mp2rage_whole_brain_inv2_std_defaced.nii.gz	mp2rage_whole_brain_young.tar	NifTI format	Dryad	http://dx.doi.org/10.5061/dryad.fb41s	young
pp03	Magnetic Resonance Imaging	Magnetom	Siemens	7	tesla	UNITSONT	UO:0000228	whole brain T1-weighted MP2RAGE volume	240	0.7	millimeter	UNITSONT	UO:0000016	Data file processing	DICOM to NIfTI	Scan volumes	INV2	2750	millisecond	UNITSONT	UO:0000028	Data processing	Defacing	fslreorient2std	pp03_mp2rage_whole_brain_inv2_std_defaced.nii.gz	mp2rage_whole_brain_young.tar	NifTI format	Dryad	http://dx.doi.org/10.5061/dryad.fb41s	young
pp04	Magnetic Resonance Imaging	Magnetom	Siemens	7	tesla	UNITSONT	UO:0000228	whole brain T1-weighted MP2RAGE volume	240	0.7	millimeter	UNITSONT	UO:0000016	Data file processing	DICOM to NIfTI	Scan volumes	INV2	2750	millisecond	UNITSONT	UO:0000028	Data processing	Defacing	fslreorient2std	pp04_mp2rage_whole_brain_inv2_std_defaced.nii.gz	mp2rage_whole_brain_young.tar	NifTI format	Dryad	http://dx.doi.org/10.5061/dryad.fb41s	young
pp05	Magnetic Resonance Imaging	Magnetom	Siemens	7	tesla	UNITSONT	UO:0000228	whole brain T1-weighted MP2RAGE volume	240	0.7	millimeter	UNITSONT	UO:0000016	Data file processing	DICOM to NIfTI	Scan volumes	INV2	2750	millisecond	UNITSONT	UO:0000028	Data processing	Defacing	fslreorient2std	pp05_mp2rage_whole_brain_inv2_std_defaced.nii.gz	mp2rage_whole_brain_young.tar	NifTI format	Dryad	http://dx.doi.org/10.5061/dryad.fb41s	young
pp06	Magnetic Resonance Imaging	Magnetom	Siemens	7	tesla	UNITSONT	UO:0000228	whole brain T1-weighted MP2RAGE volume	240	0.7	millimeter	UNITSONT	UO:0000016	Data file processing	DICOM to NIfTI	Scan volumes	INV2	2750	millisecond	UNITSONT	UO:0000028	Data processing	Defacing	fslreorient2std	pp06_mp2rage_whole_brain_inv2_std_defaced.nii.gz	mp2rage_whole_brain_young.tar	NifTI format	Dryad	http://dx.doi.org/10.5061/dryad.fb41s	young
pp07	Magnetic Resonance Imaging	Magnetom	Siemens	7	tesla	UNITSONT	UO:0000228	whole brain T1-weighted MP2RAGE volume	240	0.7	millimeter	UNITSONT	UO:0000016	Data file processing	DICOM to NIfTI	Scan volumes	INV2	2750	millisecond	UNITSONT	UO:0000028	Data processing	Defacing	fslreorient2std	pp07_mp2rage_whole_brain_inv2_std_defaced.nii.gz	mp2rage_whole_brain_young.tar	NifTI format	Dryad	http://dx.doi.org/10.5061/dryad.fb41s	young
pp08	Magnetic Resonance Imaging	Magnetom	Siemens	7	tesla	UNITSONT	UO:0000228	whole brain T1-weighted MP2RAGE volume	240	0.7	millimeter	UNITSONT	UO:0000016	Data file processing	DICOM to NIfTI	Scan volumes	INV2	2750	millisecond	UNITSONT	UO:0000028	Data processing	Defacing	fslreorient2std	pp08_mp2rage_whole_brain_inv2_std_defaced.nii.gz	mp2rage_whole_brain_young.tar	NifTI format	Dryad	http://dx.doi.org/10.5061/dryad.fb41s	young
pp09	Magnetic Resonance Imaging	Magnetom	Siemens	7	tesla	UNITSONT	UO:0000228	whole brain T1-weighted MP2RAGE volume	240	0.7	millimeter	UNITSONT	UO:0000016	Data file processing	DICOM to NIfTI	Scan volumes	INV2	2750	millisecond	UNITSONT	UO:0000028	Data processing	Defacing	fslreorient2std	pp09_mp2rage_whole_brain_inv2_std_defaced.nii.gz	mp2rage_whole_brain_young.tar	NifTI format	Dryad	http://dx.doi.org/10.5061/dryad.fb41s	young
pp10	Magnetic Resonance Imaging	Magnetom	Siemens	7	tesla	UNITSONT	UO:0000228	whole brain T1-weighted MP2RAGE volume	240	0.7	millimeter	UNITSONT	UO:0000016	Data file processing	DICOM to NIfTI	Scan volumes	INV2	2750	millisecond	UNITSONT	UO:0000028	Data processing	Defacing	fslreorient2std	pp10_mp2rage_whole_brain_inv2_std_defaced.nii.gz	mp2rage_whole_brain_young.tar	NifTI format	Dryad	http://dx.doi.org/10.5061/dryad.fb41s	young
pp11	Magnetic Resonance Imaging	Magnetom	Siemens	7	tesla	UNITSONT	UO:0000228	whole brain T1-weighted MP2RAGE volume	240	0.7	millimeter	UNITSONT	UO:0000016	Data file processing	DICOM to NIfTI	Scan volumes	INV2	2750	millisecond	UNITSONT	UO:0000028	Data processing	Defacing	fslreorient2std	pp11_mp2rage_whole_brain_inv2_std_defaced.nii.gz	mp2rage_whole_brain_young.tar	NifTI format	Dryad	http://dx.doi.org/10.5061/dryad.fb41s	young
pp12	Magnetic Resonance Imaging	Magnetom	Siemens	7	tesla	UNITSONT	UO:0000228	whole brain T1-weighted MP2RAGE volume	240	0.7	millimeter	UNITSONT	UO:0000016	Data file processing	DICOM to NIfTI	Scan volumes	INV2	2750	millisecond	UNITSONT	UO:0000028	Data processing	Defacing	fslreorient2std	pp12_mp2rage_whole_brain_inv2_std_defaced.nii.gz	mp2rage_whole_brain_young.tar	NifTI format	Dryad	http://dx.doi.org/10.5061/dryad.fb41s	young
pp13	Magnetic Resonance Imaging	Magnetom	Siemens	7	tesla	UNITSONT	UO:0000228	whole brain T1-weighted MP2RAGE volume	240	0.7	millimeter	UNITSONT	UO:0000016	Data file processing	DICOM to NIfTI	Scan volumes	INV2	2750	millisecond	UNITSONT	UO:0000028	Data processing	Defacing	fslreorient2std	pp13_mp2rage_whole_brain_inv2_std_defaced.nii.gz	mp2rage_whole_brain_young.tar	NifTI format	Dryad	http://dx.doi.org/10.5061/dryad.fb41s	young
pp14	Magnetic Resonance Imaging	Magnetom	Siemens	7	tesla	UNITSONT	UO:0000228	whole brain T1-weighted MP2RAGE volume	240	0.7	millimeter	UNITSONT	UO:0000016	Data file processing	DICOM to NIfTI	Scan volumes	INV2	2750	millisecond	UNITSONT	UO:0000028	Data processing	Defacing	fslreorient2std	pp14_mp2rage_whole_brain_inv2_std_defaced.nii.gz	mp2rage_whole_brain_young.tar	NifTI format	Dryad	http://dx.doi.org/10.5061/dryad.fb41s	young
pp15	Magnetic Resonance Imaging	Magnetom	Siemens	7	tesla	UNITSONT	UO:0000228	whole brain T1-weighted MP2RAGE volume	240	0.7	millimeter	UNITSONT	UO:0000016	Data file processing	DICOM to NIfTI	Scan volumes	INV2	2750	millisecond	UNITSONT	UO:0000028	Data processing	Defacing	fslreorient2std	pp15_mp2rage_whole_brain_inv2_std_defaced.nii.gz	mp2rage_whole_brain_young.tar	NifTI format	Dryad	http://dx.doi.org/10.5061/dryad.fb41s	young
pp16	Magnetic Resonance Imaging	Magnetom	Siemens	7	tesla	UNITSONT	UO:0000228	whole brain T1-weighted MP2RAGE volume	240	0.7	millimeter	UNITSONT	UO:0000016	Data file processing	DICOM to NIfTI	Scan volumes	INV2	2750	millisecond	UNITSONT	UO:0000028	Data processing	Defacing	fslreorient2std	pp16_mp2rage_whole_brain_inv2_std_defaced.nii.gz	mp2rage_whole_brain_young.tar	NifTI format	Dryad	http://dx.doi.org/10.5061/dryad.fb41s	young
pp17	Magnetic Resonance Imaging	Magnetom	Siemens	7	tesla	UNITSONT	UO:0000228	whole brain T1-weighted MP2RAGE volume	240	0.7	millimeter	UNITSONT	UO:0000016	Data file processing	DICOM to NIfTI	Scan volumes	INV2	2750	millisecond	UNITSONT	UO:0000028	Data processing	Defacing	fslreorient2std	pp17_mp2rage_whole_brain_inv2_std_defaced.nii.gz	mp2rage_whole_brain_young.tar	NifTI format	Dryad	http://dx.doi.org/10.5061/dryad.fb41s	young
pp18	Magnetic Resonance Imaging	Magnetom	Siemens	7	tesla	UNITSONT	UO:0000228	whole brain T1-weighted MP2RAGE volume	240	0.7	millimeter	UNITSONT	UO:0000016	Data file processing	DICOM to NIfTI	Scan volumes	INV2	2750	millisecond	UNITSONT	UO:0000028	Data processing	Defacing	fslreorient2std	pp18_mp2rage_whole_brain_inv2_std_defaced.nii.gz	mp2rage_whole_brain_young.tar	NifTI format	Dryad	http://dx.doi.org/10.5061/dryad.fb41s	young
pp19	Magnetic Resonance Imaging	Magnetom	Siemens	7	tesla	UNITSONT	UO:0000228	whole brain T1-weighted MP2RAGE volume	240	0.7	millimeter	UNITSONT	UO:0000016	Data file processing	DICOM to NIfTI	Scan volumes	INV2	2750	millisecond	UNITSONT	UO:0000028	Data processing	Defacing	fslreorient2std	pp19_mp2rage_whole_brain_inv2_std_defaced.nii.gz	mp2rage_whole_brain_young.tar	NifTI format	Dryad	http://dx.doi.org/10.5061/dryad.fb41s	young
pp20	Magnetic Resonance Imaging	Magnetom	Siemens	7	tesla	UNITSONT	UO:0000228	whole brain T1-weighted MP2RAGE volume	240	0.7	millimeter	UNITSONT	UO:0000016	Data file processing	DICOM to NIfTI	Scan volumes	INV2	2750	millisecond	UNITSONT	UO:0000028	Data processing	Defacing	fslreorient2std	pp20_mp2rage_whole_brain_inv2_std_defaced.nii.gz	mp2rage_whole_brain_young.tar	NifTI format	Dryad	http://dx.doi.org/10.5061/dryad.fb41s	young
pp21	Magnetic Resonance Imaging	Magnetom	Siemens	7	tesla	UNITSONT	UO:0000228	whole brain T1-weighted MP2RAGE volume	240	0.7	millimeter	UNITSONT	UO:0000016	Data file processing	DICOM to NIfTI	Scan volumes	INV2	2750	millisecond	UNITSONT	UO:0000028	Data processing	Defacing	fslreorient2std	pp21_mp2rage_whole_brain_inv2_std_defaced.nii.gz	mp2rage_whole_brain_young.tar	NifTI format	Dryad	http://dx.doi.org/10.5061/dryad.fb41s	young
pp22	Magnetic Resonance Imaging	Magnetom	Siemens	7	tesla	UNITSONT	UO:0000228	whole brain T1-weighted MP2RAGE volume	240	0.7	millimeter	UNITSONT	UO:0000016	Data file processing	DICOM to NIfTI	Scan volumes	INV2	2750	millisecond	UNITSONT	UO:0000028	Data processing	Defacing	fslreorient2std	pp22_mp2rage_whole_brain_inv2_std_defaced.nii.gz	mp2rage_whole_brain_young.tar	NifTI format	Dryad	http://dx.doi.org/10.5061/dryad.fb41s	young
pp23	Magnetic Resonance Imaging	Magnetom	Siemens	7	tesla	UNITSONT	UO:0000228	whole brain T1-weighted MP2RAGE volume	240	0.7	millimeter	UNITSONT	UO:0000016	Data file processing	DICOM to NIfTI	Scan volumes	INV2	2750	millisecond	UNITSONT	UO:0000028	Data processing	Defacing	fslreorient2std	pp23_mp2rage_whole_brain_inv2_std_defaced.nii.gz	mp2rage_whole_brain_young.tar	NifTI format	Dryad	http://dx.doi.org/10.5061/dryad.fb41s	young
pp24	Magnetic Resonance Imaging	Magnetom	Siemens	7	tesla	UNITSONT	UO:0000228	whole brain T1-weighted MP2RAGE volume	240	0.7	millimeter	UNITSONT	UO:0000016	Data file processing	DICOM to NIfTI	Scan volumes	INV2	2750	millisecond	UNITSONT	UO:0000028	Data processing	Defacing	fslreorient2std	pp24_mp2rage_whole_brain_inv2_std_defaced.nii.gz	mp2rage_whole_brain_young.tar	NifTI format	Dryad	http://dx.doi.org/10.5061/dryad.fb41s	young
pp25	Magnetic Resonance Imaging	Magnetom	Siemens	7	tesla	UNITSONT	UO:0000228	whole brain T1-weighted MP2RAGE volume	240	0.7	millimeter	UNITSONT	UO:0000016	Data file processing	DICOM to NIfTI	Scan volumes	INV2	2750	millisecond	UNITSONT	UO:0000028	Data processing	Defacing	fslreorient2std	pp25_mp2rage_whole_brain_inv2_std_defaced.nii.gz	mp2rage_whole_brain_young.tar	NifTI format	Dryad	http://dx.doi.org/10.5061/dryad.fb41s	young
pp26	Magnetic Resonance Imaging	Magnetom	Siemens	7	tesla	UNITSONT	UO:0000228	whole brain T1-weighted MP2RAGE volume	240	0.7	millimeter	UNITSONT	UO:0000016	Data file processing	DICOM to NIfTI	Scan volumes	INV2	2750	millisecond	UNITSONT	UO:0000028	Data processing	Defacing	fslreorient2std	pp26_mp2rage_whole_brain_inv2_std_defaced.nii.gz	mp2rage_whole_brain_young.tar	NifTI format	Dryad	http://dx.doi.org/10.5061/dryad.fb41s	young
pp27	Magnetic Resonance Imaging	Magnetom	Siemens	7	tesla	UNITSONT	UO:0000228	whole brain T1-weighted MP2RAGE volume	240	0.7	millimeter	UNITSONT	UO:0000016	Data file processing	DICOM to NIfTI	Scan volumes	INV2	2750	millisecond	UNITSONT	UO:0000028	Data processing	Defacing	fslreorient2std	pp27_mp2rage_whole_brain_inv2_std_defaced.nii.gz	mp2rage_whole_brain_young.tar	NifTI format	Dryad	http://dx.doi.org/10.5061/dryad.fb41s	young
pp28	Magnetic Resonance Imaging	Magnetom	Siemens	7	tesla	UNITSONT	UO:0000228	whole brain T1-weighted MP2RAGE volume	240	0.7	millimeter	UNITSONT	UO:0000016	Data file processing	DICOM to NIfTI	Scan volumes	INV2	2750	millisecond	UNITSONT	UO:0000028	Data processing	Defacing	fslreorient2std	pp28_mp2rage_whole_brain_inv2_std_defaced.nii.gz	mp2rage_whole_brain_young.tar	NifTI format	Dryad	http://dx.doi.org/10.5061/dryad.fb41s	young
pp29	Magnetic Resonance Imaging	Magnetom	Siemens	7	tesla	UNITSONT	UO:0000228	whole brain T1-weighted MP2RAGE volume	240	0.7	millimeter	UNITSONT	UO:0000016	Data file processing	DICOM to NIfTI	Scan volumes	INV2	2750	millisecond	UNITSONT	UO:0000028	Data processing	Defacing	fslreorient2std	pp29_mp2rage_whole_brain_inv2_std_defaced.nii.gz	mp2rage_whole_brain_young.tar	NifTI format	Dryad	http://dx.doi.org/10.5061/dryad.fb41s	young
pp30	Magnetic Resonance Imaging	Magnetom	Siemens	7	tesla	UNITSONT	UO:0000228	whole brain T1-weighted MP2RAGE volume	240	0.7	millimeter	UNITSONT	UO:0000016	Data file processing	DICOM to NIfTI	Scan volumes	INV2	2750	millisecond	UNITSONT	UO:0000028	Data processing	Defacing	fslreorient2std	pp30_mp2rage_whole_brain_inv2_std_defaced.nii.gz	mp2rage_whole_brain_young.tar	NifTI format	Dryad	http://dx.doi.org/10.5061/dryad.fb41s	young
pp31	Magnetic Resonance Imaging	Magnetom	Siemens	7	tesla	UNITSONT	UO:0000228	whole brain T1-weighted MP2RAGE volume	240	0.7	millimeter	UNITSONT	UO:0000016	Data file processing	DICOM to NIfTI	Scan volumes	INV2	2750	millisecond	UNITSONT	UO:0000028	Data processing	Defacing	fslreorient2std	pp31_mp2rage_whole_brain_inv2_std_defaced.nii.gz	mp2rage_whole_brain_middle.tar	NifTI format	Dryad	http://dx.doi.org/10.5061/dryad.fb41s	middle-aged
pp32	Magnetic Resonance Imaging	Magnetom	Siemens	7	tesla	UNITSONT	UO:0000228	whole brain T1-weighted MP2RAGE volume	240	0.7	millimeter	UNITSONT	UO:0000016	Data file processing	DICOM to NIfTI	Scan volumes	INV2	2750	millisecond	UNITSONT	UO:0000028	Data processing	Defacing	fslreorient2std	pp32_mp2rage_whole_brain_inv2_std_defaced.nii.gz	mp2rage_whole_brain_middle.tar	NifTI format	Dryad	http://dx.doi.org/10.5061/dryad.fb41s	middle-aged
pp33	Magnetic Resonance Imaging	Magnetom	Siemens	7	tesla	UNITSONT	UO:0000228	whole brain T1-weighted MP2RAGE volume	240	0.7	millimeter	UNITSONT	UO:0000016	Data file processing	DICOM to NIfTI	Scan volumes	INV2	2750	millisecond	UNITSONT	UO:0000028	Data processing	Defacing	fslreorient2std	pp33_mp2rage_whole_brain_inv2_std_defaced.nii.gz	mp2rage_whole_brain_middle.tar	NifTI format	Dryad	http://dx.doi.org/10.5061/dryad.fb41s	middle-aged
pp34	Magnetic Resonance Imaging	Magnetom	Siemens	7	tesla	UNITSONT	UO:0000228	whole brain T1-weighted MP2RAGE volume	240	0.7	millimeter	UNITSONT	UO:0000016	Data file processing	DICOM to NIfTI	Scan volumes	INV2	2750	millisecond	UNITSONT	UO:0000028	Data processing	Defacing	fslreorient2std	pp34_mp2rage_whole_brain_inv2_std_defaced.nii.gz	mp2rage_whole_brain_middle.tar	NifTI format	Dryad	http://dx.doi.org/10.5061/dryad.fb41s	middle-aged
pp35	Magnetic Resonance Imaging	Magnetom	Siemens	7	tesla	UNITSONT	UO:0000228	whole brain T1-weighted MP2RAGE volume	240	0.7	millimeter	UNITSONT	UO:0000016	Data file processing	DICOM to NIfTI	Scan volumes	INV2	2750	millisecond	UNITSONT	UO:0000028	Data processing	Defacing	fslreorient2std	pp35_mp2rage_whole_brain_inv2_std_defaced.nii.gz	mp2rage_whole_brain_middle.tar	NifTI format	Dryad	http://dx.doi.org/10.5061/dryad.fb41s	middle-aged
pp36	Magnetic Resonance Imaging	Magnetom	Siemens	7	tesla	UNITSONT	UO:0000228	whole brain T1-weighted MP2RAGE volume	240	0.7	millimeter	UNITSONT	UO:0000016	Data file processing	DICOM to NIfTI	Scan volumes	INV2	2750	millisecond	UNITSONT	UO:0000028	Data processing	Defacing	fslreorient2std	pp36_mp2rage_whole_brain_inv2_std_defaced.nii.gz	mp2rage_whole_brain_middle.tar	NifTI format	Dryad	http://dx.doi.org/10.5061/dryad.fb41s	middle-aged
pp37	Magnetic Resonance Imaging	Magnetom	Siemens	7	tesla	UNITSONT	UO:0000228	whole brain T1-weighted MP2RAGE volume	240	0.7	millimeter	UNITSONT	UO:0000016	Data file processing	DICOM to NIfTI	Scan volumes	INV2	2750	millisecond	UNITSONT	UO:0000028	Data processing	Defacing	fslreorient2std	pp37_mp2rage_whole_brain_inv2_std_defaced.nii.gz	mp2rage_whole_brain_middle.tar	NifTI format	Dryad	http://dx.doi.org/10.5061/dryad.fb41s	middle-aged
pp38	Magnetic Resonance Imaging	Magnetom	Siemens	7	tesla	UNITSONT	UO:0000228	whole brain T1-weighted MP2RAGE volume	240	0.7	millimeter	UNITSONT	UO:0000016	Data file processing	DICOM to NIfTI	Scan volumes	INV2	2750	millisecond	UNITSONT	UO:0000028	Data processing	Defacing	fslreorient2std	pp38_mp2rage_whole_brain_inv2_std_defaced.nii.gz	mp2rage_whole_brain_middle.tar	NifTI format	Dryad	http://dx.doi.org/10.5061/dryad.fb41s	middle-aged
pp39	Magnetic Resonance Imaging	Magnetom	Siemens	7	tesla	UNITSONT	UO:0000228	whole brain T1-weighted MP2RAGE volume	240	0.7	millimeter	UNITSONT	UO:0000016	Data file processing	DICOM to NIfTI	Scan volumes	INV2	2750	millisecond	UNITSONT	UO:0000028	Data processing	Defacing	fslreorient2std	pp39_mp2rage_whole_brain_inv2_std_defaced.nii.gz	mp2rage_whole_brain_middle.tar	NifTI format	Dryad	http://dx.doi.org/10.5061/dryad.fb41s	middle-aged
pp40	Magnetic Resonance Imaging	Magnetom	Siemens	7	tesla	UNITSONT	UO:0000228	whole brain T1-weighted MP2RAGE volume	240	0.7	millimeter	UNITSONT	UO:0000016	Data file processing	DICOM to NIfTI	Scan volumes	INV2	2750	millisecond	UNITSONT	UO:0000028	Data processing	Defacing	fslreorient2std	pp40_mp2rage_whole_brain_inv2_std_defaced.nii.gz	mp2rage_whole_brain_middle.tar	NifTI format	Dryad	http://dx.doi.org/10.5061/dryad.fb41s	middle-aged
pp41	Magnetic Resonance Imaging	Magnetom	Siemens	7	tesla	UNITSONT	UO:0000228	whole brain T1-weighted MP2RAGE volume	240	0.7	millimeter	UNITSONT	UO:0000016	Data file processing	DICOM to NIfTI	Scan volumes	INV2	2750	millisecond	UNITSONT	UO:0000028	Data processing	Defacing	fslreorient2std	pp41_mp2rage_whole_brain_inv2_std_defaced.nii.gz	mp2rage_whole_brain_middle.tar	NifTI format	Dryad	http://dx.doi.org/10.5061/dryad.fb41s	middle-aged
pp42	Magnetic Resonance Imaging	Magnetom	Siemens	7	tesla	UNITSONT	UO:0000228	whole brain T1-weighted MP2RAGE volume	240	0.7	millimeter	UNITSONT	UO:0000016	Data file processing	DICOM to NIfTI	Scan volumes	INV2	2750	millisecond	UNITSONT	UO:0000028	Data processing	Defacing	fslreorient2std	pp42_mp2rage_whole_brain_inv2_std_defaced.nii.gz	mp2rage_whole_brain_middle.tar	NifTI format	Dryad	http://dx.doi.org/10.5061/dryad.fb41s	middle-aged
pp43	Magnetic Resonance Imaging	Magnetom	Siemens	7	tesla	UNITSONT	UO:0000228	whole brain T1-weighted MP2RAGE volume	240	0.7	millimeter	UNITSONT	UO:0000016	Data file processing	DICOM to NIfTI	Scan volumes	INV2	2750	millisecond	UNITSONT	UO:0000028	Data processing	Defacing	fslreorient2std	pp43_mp2rage_whole_brain_inv2_std_defaced.nii.gz	mp2rage_whole_brain_middle.tar	NifTI format	Dryad	http://dx.doi.org/10.5061/dryad.fb41s	middle-aged
pp44	Magnetic Resonance Imaging	Magnetom	Siemens	7	tesla	UNITSONT	UO:0000228	whole brain T1-weighted MP2RAGE volume	240	0.7	millimeter	UNITSONT	UO:0000016	Data file processing	DICOM to NIfTI	Scan volumes	INV2	2750	millisecond	UNITSONT	UO:0000028	Data processing	Defacing	fslreorient2std	pp44_mp2rage_whole_brain_inv2_std_defaced.nii.gz	mp2rage_whole_brain_middle.tar	NifTI format	Dryad	http://dx.doi.org/10.5061/dryad.fb41s	middle-aged
pp45	Magnetic Resonance Imaging	Magnetom	Siemens	7	tesla	UNITSONT	UO:0000228	whole brain T1-weighted MP2RAGE volume	240	0.7	millimeter	UNITSONT	UO:0000016	Data file processing	DICOM to NIfTI	Scan volumes	INV2	2750	millisecond	UNITSONT	UO:0000028	Data processing	Defacing	fslreorient2std	pp45_mp2rage_whole_brain_inv2_std_defaced.nii.gz	mp2rage_whole_brain_elderly.tar	NifTI format	Dryad	http://dx.doi.org/10.5061/dryad.fb41s	elderly
pp46	Magnetic Resonance Imaging	Magnetom	Siemens	7	tesla	UNITSONT	UO:0000228	whole brain T1-weighted MP2RAGE volume	240	0.7	millimeter	UNITSONT	UO:0000016	Data file processing	DICOM to NIfTI	Scan volumes	INV2	2750	millisecond	UNITSONT	UO:0000028	Data processing	Defacing	fslreorient2std	pp46_mp2rage_whole_brain_inv2_std_defaced.nii.gz	mp2rage_whole_brain_elderly.tar	NifTI format	Dryad	http://dx.doi.org/10.5061/dryad.fb41s	elderly
pp47	Magnetic Resonance Imaging	Magnetom	Siemens	7	tesla	UNITSONT	UO:0000228	whole brain T1-weighted MP2RAGE volume	240	0.7	millimeter	UNITSONT	UO:0000016	Data file processing	DICOM to NIfTI	Scan volumes	INV2	2750	millisecond	UNITSONT	UO:0000028	Data processing	Defacing	fslreorient2std	pp47_mp2rage_whole_brain_inv2_std_defaced.nii.gz	mp2rage_whole_brain_elderly.tar	NifTI format	Dryad	http://dx.doi.org/10.5061/dryad.fb41s	elderly
pp48	Magnetic Resonance Imaging	Magnetom	Siemens	7	tesla	UNITSONT	UO:0000228	whole brain T1-weighted MP2RAGE volume	240	0.7	millimeter	UNITSONT	UO:0000016	Data file processing	DICOM to NIfTI	Scan volumes	INV2	2750	millisecond	UNITSONT	UO:0000028	Data processing	Defacing	fslreorient2std	pp48_mp2rage_whole_brain_inv2_std_defaced.nii.gz	mp2rage_whole_brain_elderly.tar	NifTI format	Dryad	http://dx.doi.org/10.5061/dryad.fb41s	elderly
pp49	Magnetic Resonance Imaging	Magnetom	Siemens	7	tesla	UNITSONT	UO:0000228	whole brain T1-weighted MP2RAGE volume	240	0.7	millimeter	UNITSONT	UO:0000016	Data file processing	DICOM to NIfTI	Scan volumes	INV2	2750	millisecond	UNITSONT	UO:0000028	Data processing	Defacing	fslreorient2std	pp49_mp2rage_whole_brain_inv2_std_defaced.nii.gz	mp2rage_whole_brain_elderly.tar	NifTI format	Dryad	http://dx.doi.org/10.5061/dryad.fb41s	elderly
pp50	Magnetic Resonance Imaging	Magnetom	Siemens	7	tesla	UNITSONT	UO:0000228	whole brain T1-weighted MP2RAGE volume	240	0.7	millimeter	UNITSONT	UO:0000016	Data file processing	DICOM to NIfTI	Scan volumes	INV2	2750	millisecond	UNITSONT	UO:0000028	Data processing	Defacing	fslreorient2std	pp50_mp2rage_whole_brain_inv2_std_defaced.nii.gz	mp2rage_whole_brain_elderly.tar	NifTI format	Dryad	http://dx.doi.org/10.5061/dryad.fb41s	elderly
pp51	Magnetic Resonance Imaging	Magnetom	Siemens	7	tesla	UNITSONT	UO:0000228	whole brain T1-weighted MP2RAGE volume	240	0.7	millimeter	UNITSONT	UO:0000016	Data file processing	DICOM to NIfTI	Scan volumes	INV2	2750	millisecond	UNITSONT	UO:0000028	Data processing	Defacing	fslreorient2std	pp51_mp2rage_whole_brain_inv2_std_defaced.nii.gz	mp2rage_whole_brain_elderly.tar	NifTI format	Dryad	http://dx.doi.org/10.5061/dryad.fb41s	elderly
pp52	Magnetic Resonance Imaging	Magnetom	Siemens	7	tesla	UNITSONT	UO:0000228	whole brain T1-weighted MP2RAGE volume	240	0.7	millimeter	UNITSONT	UO:0000016	Data file processing	DICOM to NIfTI	Scan volumes	INV2	2750	millisecond	UNITSONT	UO:0000028	Data processing	Defacing	fslreorient2std	pp52_mp2rage_whole_brain_inv2_std_defaced.nii.gz	mp2rage_whole_brain_elderly.tar	NifTI format	Dryad	http://dx.doi.org/10.5061/dryad.fb41s	elderly
pp53	Magnetic Resonance Imaging	Magnetom	Siemens	7	tesla	UNITSONT	UO:0000228	whole brain T1-weighted MP2RAGE volume	240	0.7	millimeter	UNITSONT	UO:0000016	Data file processing	DICOM to NIfTI	Scan volumes	INV2	2750	millisecond	UNITSONT	UO:0000028	Data processing	Defacing	fslreorient2std	pp53_mp2rage_whole_brain_inv2_std_defaced.nii.gz	mp2rage_whole_brain_elderly.tar	NifTI format	Dryad	http://dx.doi.org/10.5061/dryad.fb41s	elderly
#slab T1-weighted MP2RAGE volume INV1																						Data processing	Defacing	fslreorient2std
pp01	Magnetic Resonance Imaging	Magnetom	Siemens	7	tesla	UNITSONT	UO:0000228	slab T1-weighted MP2RAGE volume	128	0.6	millimeter	UNITSONT	UO:0000016	Data file processing	DICOM to NIfTI	Scan volumes	INV1	900	millisecond	UNITSONT	UO:0000028	Data processing	Defacing	fslreorient2std	pp01_mp2rage_slab_inv1_std_defaced.nii.gz	mp2rage_slab_young.tar	NifTI format	Dryad	http://dx.doi.org/10.5061/dryad.fb41s	young
pp02	Magnetic Resonance Imaging	Magnetom	Siemens	7	tesla	UNITSONT	UO:0000228	slab T1-weighted MP2RAGE volume	128	0.6	millimeter	UNITSONT	UO:0000016	Data file processing	DICOM to NIfTI	Scan volumes	INV1	900	millisecond	UNITSONT	UO:0000028	Data processing	Defacing	fslreorient2std	pp02_mp2rage_slab_inv1_std_defaced.nii.gz	mp2rage_slab_young.tar	NifTI format	Dryad	http://dx.doi.org/10.5061/dryad.fb41s	young
pp03	Magnetic Resonance Imaging	Magnetom	Siemens	7	tesla	UNITSONT	UO:0000228	slab T1-weighted MP2RAGE volume	128	0.6	millimeter	UNITSONT	UO:0000016	Data file processing	DICOM to NIfTI	Scan volumes	INV1	900	millisecond	UNITSONT	UO:0000028	Data processing	Defacing	fslreorient2std	pp03_mp2rage_slab_inv1_std_defaced.nii.gz	mp2rage_slab_young.tar	NifTI format	Dryad	http://dx.doi.org/10.5061/dryad.fb41s	young
pp04	Magnetic Resonance Imaging	Magnetom	Siemens	7	tesla	UNITSONT	UO:0000228	slab T1-weighted MP2RAGE volume	128	0.6	millimeter	UNITSONT	UO:0000016	Data file processing	DICOM to NIfTI	Scan volumes	INV1	900	millisecond	UNITSONT	UO:0000028	Data processing	Defacing	fslreorient2std	pp04_mp2rage_slab_inv1_std_defaced.nii.gz	mp2rage_slab_young.tar	NifTI format	Dryad	http://dx.doi.org/10.5061/dryad.fb41s	young
pp05	Magnetic Resonance Imaging	Magnetom	Siemens	7	tesla	UNITSONT	UO:0000228	slab T1-weighted MP2RAGE volume	128	0.6	millimeter	UNITSONT	UO:0000016	Data file processing	DICOM to NIfTI	Scan volumes	INV1	900	millisecond	UNITSONT	UO:0000028	Data processing	Defacing	fslreorient2std	pp05_mp2rage_slab_inv1_std_defaced.nii.gz	mp2rage_slab_young.tar	NifTI format	Dryad	http://dx.doi.org/10.5061/dryad.fb41s	young
pp06	Magnetic Resonance Imaging	Magnetom	Siemens	7	tesla	UNITSONT	UO:0000228	slab T1-weighted MP2RAGE volume	128	0.6	millimeter	UNITSONT	UO:0000016	Data file processing	DICOM to NIfTI	Scan volumes	INV1	900	millisecond	UNITSONT	UO:0000028	Data processing	Defacing	fslreorient2std	pp06_mp2rage_slab_inv1_std_defaced.nii.gz	mp2rage_slab_young.tar	NifTI format	Dryad	http://dx.doi.org/10.5061/dryad.fb41s	young
pp07	Magnetic Resonance Imaging	Magnetom	Siemens	7	tesla	UNITSONT	UO:0000228	slab T1-weighted MP2RAGE volume	128	0.6	millimeter	UNITSONT	UO:0000016	Data file processing	DICOM to NIfTI	Scan volumes	INV1	900	millisecond	UNITSONT	UO:0000028	Data processing	Defacing	fslreorient2std	pp07_mp2rage_slab_inv1_std_defaced.nii.gz	mp2rage_slab_young.tar	NifTI format	Dryad	http://dx.doi.org/10.5061/dryad.fb41s	young
pp08	Magnetic Resonance Imaging	Magnetom	Siemens	7	tesla	UNITSONT	UO:0000228	slab T1-weighted MP2RAGE volume	128	0.6	millimeter	UNITSONT	UO:0000016	Data file processing	DICOM to NIfTI	Scan volumes	INV1	900	millisecond	UNITSONT	UO:0000028	Data processing	Defacing	fslreorient2std	pp08_mp2rage_slab_inv1_std_defaced.nii.gz	mp2rage_slab_young.tar	NifTI format	Dryad	http://dx.doi.org/10.5061/dryad.fb41s	young
pp09	Magnetic Resonance Imaging	Magnetom	Siemens	7	tesla	UNITSONT	UO:0000228	slab T1-weighted MP2RAGE volume	128	0.6	millimeter	UNITSONT	UO:0000016	Data file processing	DICOM to NIfTI	Scan volumes	INV1	900	millisecond	UNITSONT	UO:0000028	Data processing	Defacing	fslreorient2std	pp09_mp2rage_slab_inv1_std_defaced.nii.gz	mp2rage_slab_young.tar	NifTI format	Dryad	http://dx.doi.org/10.5061/dryad.fb41s	young
pp10	Magnetic Resonance Imaging	Magnetom	Siemens	7	tesla	UNITSONT	UO:0000228	slab T1-weighted MP2RAGE volume	128	0.6	millimeter	UNITSONT	UO:0000016	Data file processing	DICOM to NIfTI	Scan volumes	INV1	900	millisecond	UNITSONT	UO:0000028	Data processing	Defacing	fslreorient2std	pp10_mp2rage_slab_inv1_std_defaced.nii.gz	mp2rage_slab_young.tar	NifTI format	Dryad	http://dx.doi.org/10.5061/dryad.fb41s	young
pp11	Magnetic Resonance Imaging	Magnetom	Siemens	7	tesla	UNITSONT	UO:0000228	slab T1-weighted MP2RAGE volume	128	0.6	millimeter	UNITSONT	UO:0000016	Data file processing	DICOM to NIfTI	Scan volumes	INV1	900	millisecond	UNITSONT	UO:0000028	Data processing	Defacing	fslreorient2std	pp11_mp2rage_slab_inv1_std_defaced.nii.gz	mp2rage_slab_young.tar	NifTI format	Dryad	http://dx.doi.org/10.5061/dryad.fb41s	young
pp12	Magnetic Resonance Imaging	Magnetom	Siemens	7	tesla	UNITSONT	UO:0000228	slab T1-weighted MP2RAGE volume	128	0.6	millimeter	UNITSONT	UO:0000016	Data file processing	DICOM to NIfTI	Scan volumes	INV1	900	millisecond	UNITSONT	UO:0000028	Data processing	Defacing	fslreorient2std	pp12_mp2rage_slab_inv1_std_defaced.nii.gz	mp2rage_slab_young.tar	NifTI format	Dryad	http://dx.doi.org/10.5061/dryad.fb41s	young
pp13	Magnetic Resonance Imaging	Magnetom	Siemens	7	tesla	UNITSONT	UO:0000228	slab T1-weighted MP2RAGE volume	128	0.6	millimeter	UNITSONT	UO:0000016	Data file processing	DICOM to NIfTI	Scan volumes	INV1	900	millisecond	UNITSONT	UO:0000028	Data processing	Defacing	fslreorient2std	pp13_mp2rage_slab_inv1_std_defaced.nii.gz	mp2rage_slab_young.tar	NifTI format	Dryad	http://dx.doi.org/10.5061/dryad.fb41s	young
pp14	Magnetic Resonance Imaging	Magnetom	Siemens	7	tesla	UNITSONT	UO:0000228	slab T1-weighted MP2RAGE volume	128	0.6	millimeter	UNITSONT	UO:0000016	Data file processing	DICOM to NIfTI	Scan volumes	INV1	900	millisecond	UNITSONT	UO:0000028	Data processing	Defacing	fslreorient2std	pp14_mp2rage_slab_inv1_std_defaced.nii.gz	mp2rage_slab_young.tar	NifTI format	Dryad	http://dx.doi.org/10.5061/dryad.fb41s	young
pp15	Magnetic Resonance Imaging	Magnetom	Siemens	7	tesla	UNITSONT	UO:0000228	slab T1-weighted MP2RAGE volume	128	0.6	millimeter	UNITSONT	UO:0000016	Data file processing	DICOM to NIfTI	Scan volumes	INV1	900	millisecond	UNITSONT	UO:0000028	Data processing	Defacing	fslreorient2std	pp15_mp2rage_slab_inv1_std_defaced.nii.gz	mp2rage_slab_young.tar	NifTI format	Dryad	http://dx.doi.org/10.5061/dryad.fb41s	young
pp16	Magnetic Resonance Imaging	Magnetom	Siemens	7	tesla	UNITSONT	UO:0000228	slab T1-weighted MP2RAGE volume	128	0.6	millimeter	UNITSONT	UO:0000016	Data file processing	DICOM to NIfTI	Scan volumes	INV1	900	millisecond	UNITSONT	UO:0000028	Data processing	Defacing	fslreorient2std	pp16_mp2rage_slab_inv1_std_defaced.nii.gz	mp2rage_slab_young.tar	NifTI format	Dryad	http://dx.doi.org/10.5061/dryad.fb41s	young
pp17	Magnetic Resonance Imaging	Magnetom	Siemens	7	tesla	UNITSONT	UO:0000228	slab T1-weighted MP2RAGE volume	128	0.6	millimeter	UNITSONT	UO:0000016	Data file processing	DICOM to NIfTI	Scan volumes	INV1	900	millisecond	UNITSONT	UO:0000028	Data processing	Defacing	fslreorient2std	pp17_mp2rage_slab_inv1_std_defaced.nii.gz	mp2rage_slab_young.tar	NifTI format	Dryad	http://dx.doi.org/10.5061/dryad.fb41s	young
pp18	Magnetic Resonance Imaging	Magnetom	Siemens	7	tesla	UNITSONT	UO:0000228	slab T1-weighted MP2RAGE volume	128	0.6	millimeter	UNITSONT	UO:0000016	Data file processing	DICOM to NIfTI	Scan volumes	INV1	900	millisecond	UNITSONT	UO:0000028	Data processing	Defacing	fslreorient2std	pp18_mp2rage_slab_inv1_std_defaced.nii.gz	mp2rage_slab_young.tar	NifTI format	Dryad	http://dx.doi.org/10.5061/dryad.fb41s	young
pp19	Magnetic Resonance Imaging	Magnetom	Siemens	7	tesla	UNITSONT	UO:0000228	slab T1-weighted MP2RAGE volume	128	0.6	millimeter	UNITSONT	UO:0000016	Data file processing	DICOM to NIfTI	Scan volumes	INV1	900	millisecond	UNITSONT	UO:0000028	Data processing	Defacing	fslreorient2std	pp19_mp2rage_slab_inv1_std_defaced.nii.gz	mp2rage_slab_young.tar	NifTI format	Dryad	http://dx.doi.org/10.5061/dryad.fb41s	young
pp20	Magnetic Resonance Imaging	Magnetom	Siemens	7	tesla	UNITSONT	UO:0000228	slab T1-weighted MP2RAGE volume	128	0.6	millimeter	UNITSONT	UO:0000016	Data file processing	DICOM to NIfTI	Scan volumes	INV1	900	millisecond	UNITSONT	UO:0000028	Data processing	Defacing	fslreorient2std	pp20_mp2rage_slab_inv1_std_defaced.nii.gz	mp2rage_slab_young.tar	NifTI format	Dryad	http://dx.doi.org/10.5061/dryad.fb41s	young
pp21	Magnetic Resonance Imaging	Magnetom	Siemens	7	tesla	UNITSONT	UO:0000228	slab T1-weighted MP2RAGE volume	128	0.6	millimeter	UNITSONT	UO:0000016	Data file processing	DICOM to NIfTI	Scan volumes	INV1	900	millisecond	UNITSONT	UO:0000028	Data processing	Defacing	fslreorient2std	pp21_mp2rage_slab_inv1_std_defaced.nii.gz	mp2rage_slab_young.tar	NifTI format	Dryad	http://dx.doi.org/10.5061/dryad.fb41s	young
pp22	Magnetic Resonance Imaging	Magnetom	Siemens	7	tesla	UNITSONT	UO:0000228	slab T1-weighted MP2RAGE volume	128	0.6	millimeter	UNITSONT	UO:0000016	Data file processing	DICOM to NIfTI	Scan volumes	INV1	900	millisecond	UNITSONT	UO:0000028	Data processing	Defacing	fslreorient2std	pp22_mp2rage_slab_inv1_std_defaced.nii.gz	mp2rage_slab_young.tar	NifTI format	Dryad	http://dx.doi.org/10.5061/dryad.fb41s	young
pp23	Magnetic Resonance Imaging	Magnetom	Siemens	7	tesla	UNITSONT	UO:0000228	slab T1-weighted MP2RAGE volume	128	0.6	millimeter	UNITSONT	UO:0000016	Data file processing	DICOM to NIfTI	Scan volumes	INV1	900	millisecond	UNITSONT	UO:0000028	Data processing	Defacing	fslreorient2std	pp23_mp2rage_slab_inv1_std_defaced.nii.gz	mp2rage_slab_young.tar	NifTI format	Dryad	http://dx.doi.org/10.5061/dryad.fb41s	young
pp24	Magnetic Resonance Imaging	Magnetom	Siemens	7	tesla	UNITSONT	UO:0000228	slab T1-weighted MP2RAGE volume	128	0.6	millimeter	UNITSONT	UO:0000016	Data file processing	DICOM to NIfTI	Scan volumes	INV1	900	millisecond	UNITSONT	UO:0000028	Data processing	Defacing	fslreorient2std	pp24_mp2rage_slab_inv1_std_defaced.nii.gz	mp2rage_slab_young.tar	NifTI format	Dryad	http://dx.doi.org/10.5061/dryad.fb41s	young
pp25	Magnetic Resonance Imaging	Magnetom	Siemens	7	tesla	UNITSONT	UO:0000228	slab T1-weighted MP2RAGE volume	128	0.6	millimeter	UNITSONT	UO:0000016	Data file processing	DICOM to NIfTI	Scan volumes	INV1	900	millisecond	UNITSONT	UO:0000028	Data processing	Defacing	fslreorient2std	pp25_mp2rage_slab_inv1_std_defaced.nii.gz	mp2rage_slab_young.tar	NifTI format	Dryad	http://dx.doi.org/10.5061/dryad.fb41s	young
pp26	Magnetic Resonance Imaging	Magnetom	Siemens	7	tesla	UNITSONT	UO:0000228	slab T1-weighted MP2RAGE volume	128	0.6	millimeter	UNITSONT	UO:0000016	Data file processing	DICOM to NIfTI	Scan volumes	INV1	900	millisecond	UNITSONT	UO:0000028	Data processing	Defacing	fslreorient2std	pp26_mp2rage_slab_inv1_std_defaced.nii.gz	mp2rage_slab_young.tar	NifTI format	Dryad	http://dx.doi.org/10.5061/dryad.fb41s	young
pp27	Magnetic Resonance Imaging	Magnetom	Siemens	7	tesla	UNITSONT	UO:0000228	slab T1-weighted MP2RAGE volume	128	0.6	millimeter	UNITSONT	UO:0000016	Data file processing	DICOM to NIfTI	Scan volumes	INV1	900	millisecond	UNITSONT	UO:0000028	Data processing	Defacing	fslreorient2std	pp27_mp2rage_slab_inv1_std_defaced.nii.gz	mp2rage_slab_young.tar	NifTI format	Dryad	http://dx.doi.org/10.5061/dryad.fb41s	young
pp28	Magnetic Resonance Imaging	Magnetom	Siemens	7	tesla	UNITSONT	UO:0000228	slab T1-weighted MP2RAGE volume	128	0.6	millimeter	UNITSONT	UO:0000016	Data file processing	DICOM to NIfTI	Scan volumes	INV1	900	millisecond	UNITSONT	UO:0000028	Data processing	Defacing	fslreorient2std	pp28_mp2rage_slab_inv1_std_defaced.nii.gz	mp2rage_slab_young.tar	NifTI format	Dryad	http://dx.doi.org/10.5061/dryad.fb41s	young
pp29	Magnetic Resonance Imaging	Magnetom	Siemens	7	tesla	UNITSONT	UO:0000228	slab T1-weighted MP2RAGE volume	128	0.6	millimeter	UNITSONT	UO:0000016	Data file processing	DICOM to NIfTI	Scan volumes	INV1	900	millisecond	UNITSONT	UO:0000028	Data processing	Defacing	fslreorient2std	pp29_mp2rage_slab_inv1_std_defaced.nii.gz	mp2rage_slab_young.tar	NifTI format	Dryad	http://dx.doi.org/10.5061/dryad.fb41s	young
pp30	Magnetic Resonance Imaging	Magnetom	Siemens	7	tesla	UNITSONT	UO:0000228	slab T1-weighted MP2RAGE volume	128	0.6	millimeter	UNITSONT	UO:0000016	Data file processing	DICOM to NIfTI	Scan volumes	INV1	900	millisecond	UNITSONT	UO:0000028	Data processing	Defacing	fslreorient2std	pp30_mp2rage_slab_inv1_std_defaced.nii.gz	mp2rage_slab_young.tar	NifTI format	Dryad	http://dx.doi.org/10.5061/dryad.fb41s	young
pp31	Magnetic Resonance Imaging	Magnetom	Siemens	7	tesla	UNITSONT	UO:0000228	slab T1-weighted MP2RAGE volume	128	0.6	millimeter	UNITSONT	UO:0000016	Data file processing	DICOM to NIfTI	Scan volumes	INV1	900	millisecond	UNITSONT	UO:0000028	Data processing	Defacing	fslreorient2std	pp31_mp2rage_slab_inv1_std_defaced.nii.gz	mp2rage_slab_middle.tar	NifTI format	Dryad	http://dx.doi.org/10.5061/dryad.fb41s	middle-aged
pp32	Magnetic Resonance Imaging	Magnetom	Siemens	7	tesla	UNITSONT	UO:0000228	slab T1-weighted MP2RAGE volume	128	0.6	millimeter	UNITSONT	UO:0000016	Data file processing	DICOM to NIfTI	Scan volumes	INV1	900	millisecond	UNITSONT	UO:0000028	Data processing	Defacing	fslreorient2std	pp32_mp2rage_slab_inv1_std_defaced.nii.gz	mp2rage_slab_middle.tar	NifTI format	Dryad	http://dx.doi.org/10.5061/dryad.fb41s	middle-aged
pp33	Magnetic Resonance Imaging	Magnetom	Siemens	7	tesla	UNITSONT	UO:0000228	slab T1-weighted MP2RAGE volume	128	0.6	millimeter	UNITSONT	UO:0000016	Data file processing	DICOM to NIfTI	Scan volumes	INV1	900	millisecond	UNITSONT	UO:0000028	Data processing	Defacing	fslreorient2std	pp33_mp2rage_slab_inv1_std_defaced.nii.gz	mp2rage_slab_middle.tar	NifTI format	Dryad	http://dx.doi.org/10.5061/dryad.fb41s	middle-aged
pp34	Magnetic Resonance Imaging	Magnetom	Siemens	7	tesla	UNITSONT	UO:0000228	slab T1-weighted MP2RAGE volume	128	0.6	millimeter	UNITSONT	UO:0000016	Data file processing	DICOM to NIfTI	Scan volumes	INV1	900	millisecond	UNITSONT	UO:0000028	Data processing	Defacing	fslreorient2std	pp34_mp2rage_slab_inv1_std_defaced.nii.gz	mp2rage_slab_middle.tar	NifTI format	Dryad	http://dx.doi.org/10.5061/dryad.fb41s	middle-aged
pp35	Magnetic Resonance Imaging	Magnetom	Siemens	7	tesla	UNITSONT	UO:0000228	slab T1-weighted MP2RAGE volume	128	0.6	millimeter	UNITSONT	UO:0000016	Data file processing	DICOM to NIfTI	Scan volumes	INV1	900	millisecond	UNITSONT	UO:0000028	Data processing	Defacing	fslreorient2std	pp35_mp2rage_slab_inv1_std_defaced.nii.gz	mp2rage_slab_middle.tar	NifTI format	Dryad	http://dx.doi.org/10.5061/dryad.fb41s	middle-aged
pp36	Magnetic Resonance Imaging	Magnetom	Siemens	7	tesla	UNITSONT	UO:0000228	slab T1-weighted MP2RAGE volume	128	0.6	millimeter	UNITSONT	UO:0000016	Data file processing	DICOM to NIfTI	Scan volumes	INV1	900	millisecond	UNITSONT	UO:0000028	Data processing	Defacing	fslreorient2std	pp36_mp2rage_slab_inv1_std_defaced.nii.gz	mp2rage_slab_middle.tar	NifTI format	Dryad	http://dx.doi.org/10.5061/dryad.fb41s	middle-aged
pp37	Magnetic Resonance Imaging	Magnetom	Siemens	7	tesla	UNITSONT	UO:0000228	slab T1-weighted MP2RAGE volume	128	0.6	millimeter	UNITSONT	UO:0000016	Data file processing	DICOM to NIfTI	Scan volumes	INV1	900	millisecond	UNITSONT	UO:0000028	Data processing	Defacing	fslreorient2std	pp37_mp2rage_slab_inv1_std_defaced.nii.gz	mp2rage_slab_middle.tar	NifTI format	Dryad	http://dx.doi.org/10.5061/dryad.fb41s	middle-aged
pp38	Magnetic Resonance Imaging	Magnetom	Siemens	7	tesla	UNITSONT	UO:0000228	slab T1-weighted MP2RAGE volume	128	0.6	millimeter	UNITSONT	UO:0000016	Data file processing	DICOM to NIfTI	Scan volumes	INV1	900	millisecond	UNITSONT	UO:0000028	Data processing	Defacing	fslreorient2std	pp38_mp2rage_slab_inv1_std_defaced.nii.gz	mp2rage_slab_middle.tar	NifTI format	Dryad	http://dx.doi.org/10.5061/dryad.fb41s	middle-aged
pp39	Magnetic Resonance Imaging	Magnetom	Siemens	7	tesla	UNITSONT	UO:0000228	slab T1-weighted MP2RAGE volume	128	0.6	millimeter	UNITSONT	UO:0000016	Data file processing	DICOM to NIfTI	Scan volumes	INV1	900	millisecond	UNITSONT	UO:0000028	Data processing	Defacing	fslreorient2std	pp39_mp2rage_slab_inv1_std_defaced.nii.gz	mp2rage_slab_middle.tar	NifTI format	Dryad	http://dx.doi.org/10.5061/dryad.fb41s	middle-aged
pp40	Magnetic Resonance Imaging	Magnetom	Siemens	7	tesla	UNITSONT	UO:0000228	slab T1-weighted MP2RAGE volume	128	0.6	millimeter	UNITSONT	UO:0000016	Data file processing	DICOM to NIfTI	Scan volumes	INV1	900	millisecond	UNITSONT	UO:0000028	Data processing	Defacing	fslreorient2std	pp40_mp2rage_slab_inv1_std_defaced.nii.gz	mp2rage_slab_middle.tar	NifTI format	Dryad	http://dx.doi.org/10.5061/dryad.fb41s	middle-aged
pp41	Magnetic Resonance Imaging	Magnetom	Siemens	7	tesla	UNITSONT	UO:0000228	slab T1-weighted MP2RAGE volume	128	0.6	millimeter	UNITSONT	UO:0000016	Data file processing	DICOM to NIfTI	Scan volumes	INV1	900	millisecond	UNITSONT	UO:0000028	Data processing	Defacing	fslreorient2std	pp41_mp2rage_slab_inv1_std_defaced.nii.gz	mp2rage_slab_middle.tar	NifTI format	Dryad	http://dx.doi.org/10.5061/dryad.fb41s	middle-aged
pp42	Magnetic Resonance Imaging	Magnetom	Siemens	7	tesla	UNITSONT	UO:0000228	slab T1-weighted MP2RAGE volume	128	0.6	millimeter	UNITSONT	UO:0000016	Data file processing	DICOM to NIfTI	Scan volumes	INV1	900	millisecond	UNITSONT	UO:0000028	Data processing	Defacing	fslreorient2std	pp42_mp2rage_slab_inv1_std_defaced.nii.gz	mp2rage_slab_middle.tar	NifTI format	Dryad	http://dx.doi.org/10.5061/dryad.fb41s	middle-aged
pp43	Magnetic Resonance Imaging	Magnetom	Siemens	7	tesla	UNITSONT	UO:0000228	slab T1-weighted MP2RAGE volume	128	0.6	millimeter	UNITSONT	UO:0000016	Data file processing	DICOM to NIfTI	Scan volumes	INV1	900	millisecond	UNITSONT	UO:0000028	Data processing	Defacing	fslreorient2std	pp43_mp2rage_slab_inv1_std_defaced.nii.gz	mp2rage_slab_middle.tar	NifTI format	Dryad	http://dx.doi.org/10.5061/dryad.fb41s	middle-aged
pp44	Magnetic Resonance Imaging	Magnetom	Siemens	7	tesla	UNITSONT	UO:0000228	slab T1-weighted MP2RAGE volume	128	0.6	millimeter	UNITSONT	UO:0000016	Data file processing	DICOM to NIfTI	Scan volumes	INV1	900	millisecond	UNITSONT	UO:0000028	Data processing	Defacing	fslreorient2std	pp44_mp2rage_slab_inv1_std_defaced.nii.gz	mp2rage_slab_middle.tar	NifTI format	Dryad	http://dx.doi.org/10.5061/dryad.fb41s	middle-aged
pp45	Magnetic Resonance Imaging	Magnetom	Siemens	7	tesla	UNITSONT	UO:0000228	slab T1-weighted MP2RAGE volume	128	0.6	millimeter	UNITSONT	UO:0000016	Data file processing	DICOM to NIfTI	Scan volumes	INV1	900	millisecond	UNITSONT	UO:0000028	Data processing	Defacing	fslreorient2std	pp45_mp2rage_slab_inv1_std_defaced.nii.gz	mp2rage_slab_elderly.tar	NifTI format	Dryad	http://dx.doi.org/10.5061/dryad.fb41s	elderly
pp46	Magnetic Resonance Imaging	Magnetom	Siemens	7	tesla	UNITSONT	UO:0000228	slab T1-weighted MP2RAGE volume	128	0.6	millimeter	UNITSONT	UO:0000016	Data file processing	DICOM to NIfTI	Scan volumes	INV1	900	millisecond	UNITSONT	UO:0000028	Data processing	Defacing	fslreorient2std	pp46_mp2rage_slab_inv1_std_defaced.nii.gz	mp2rage_slab_elderly.tar	NifTI format	Dryad	http://dx.doi.org/10.5061/dryad.fb41s	elderly
pp47	Magnetic Resonance Imaging	Magnetom	Siemens	7	tesla	UNITSONT	UO:0000228	slab T1-weighted MP2RAGE volume	128	0.6	millimeter	UNITSONT	UO:0000016	Data file processing	DICOM to NIfTI	Scan volumes	INV1	900	millisecond	UNITSONT	UO:0000028	Data processing	Defacing	fslreorient2std	pp47_mp2rage_slab_inv1_std_defaced.nii.gz	mp2rage_slab_elderly.tar	NifTI format	Dryad	http://dx.doi.org/10.5061/dryad.fb41s	elderly
pp48	Magnetic Resonance Imaging	Magnetom	Siemens	7	tesla	UNITSONT	UO:0000228	slab T1-weighted MP2RAGE volume	128	0.6	millimeter	UNITSONT	UO:0000016	Data file processing	DICOM to NIfTI	Scan volumes	INV1	900	millisecond	UNITSONT	UO:0000028	Data processing	Defacing	fslreorient2std	pp48_mp2rage_slab_inv1_std_defaced.nii.gz	mp2rage_slab_elderly.tar	NifTI format	Dryad	http://dx.doi.org/10.5061/dryad.fb41s	elderly
pp49	Magnetic Resonance Imaging	Magnetom	Siemens	7	tesla	UNITSONT	UO:0000228	slab T1-weighted MP2RAGE volume	128	0.6	millimeter	UNITSONT	UO:0000016	Data file processing	DICOM to NIfTI	Scan volumes	INV1	900	millisecond	UNITSONT	UO:0000028	Data processing	Defacing	fslreorient2std	pp49_mp2rage_slab_inv1_std_defaced.nii.gz	mp2rage_slab_elderly.tar	NifTI format	Dryad	http://dx.doi.org/10.5061/dryad.fb41s	elderly
pp50	Magnetic Resonance Imaging	Magnetom	Siemens	7	tesla	UNITSONT	UO:0000228	slab T1-weighted MP2RAGE volume	128	0.6	millimeter	UNITSONT	UO:0000016	Data file processing	DICOM to NIfTI	Scan volumes	INV1	900	millisecond	UNITSONT	UO:0000028	Data processing	Defacing	fslreorient2std	pp50_mp2rage_slab_inv1_std_defaced.nii.gz	mp2rage_slab_elderly.tar	NifTI format	Dryad	http://dx.doi.org/10.5061/dryad.fb41s	elderly
pp51	Magnetic Resonance Imaging	Magnetom	Siemens	7	tesla	UNITSONT	UO:0000228	slab T1-weighted MP2RAGE volume	128	0.6	millimeter	UNITSONT	UO:0000016	Data file processing	DICOM to NIfTI	Scan volumes	INV1	900	millisecond	UNITSONT	UO:0000028	Data processing	Defacing	fslreorient2std	pp51_mp2rage_slab_inv1_std_defaced.nii.gz	mp2rage_slab_elderly.tar	NifTI format	Dryad	http://dx.doi.org/10.5061/dryad.fb41s	elderly
pp52	Magnetic Resonance Imaging	Magnetom	Siemens	7	tesla	UNITSONT	UO:0000228	slab T1-weighted MP2RAGE volume	128	0.6	millimeter	UNITSONT	UO:0000016	Data file processing	DICOM to NIfTI	Scan volumes	INV1	900	millisecond	UNITSONT	UO:0000028	Data processing	Defacing	fslreorient2std	pp52_mp2rage_slab_inv1_std_defaced.nii.gz	mp2rage_slab_elderly.tar	NifTI format	Dryad	http://dx.doi.org/10.5061/dryad.fb41s	elderly
pp53	Magnetic Resonance Imaging	Magnetom	Siemens	7	tesla	UNITSONT	UO:0000228	slab T1-weighted MP2RAGE volume	128	0.6	millimeter	UNITSONT	UO:0000016	Data file processing	DICOM to NIfTI	Scan volumes	INV1	900	millisecond	UNITSONT	UO:0000028	Data processing	Defacing	fslreorient2std	pp53_mp2rage_slab_inv1_std_defaced.nii.gz	mp2rage_slab_elderly.tar	NifTI format	Dryad	http://dx.doi.org/10.5061/dryad.fb41s	elderly
#slab T1-weighted MP2RAGE volume INV2																						Data processing	Defacing	fslreorient2std
pp01	Magnetic Resonance Imaging	Magnetom	Siemens	7	tesla	UNITSONT	UO:0000228	slab T1-weighted MP2RAGE volume	128	0.6	millimeter	UNITSONT	UO:0000016	Data file processing	DICOM to NIfTI	Scan volumes	INV2	2750	millisecond	UNITSONT	UO:0000028	Data processing	Defacing	fslreorient2std	pp01_mp2rage_slab_inv2_std_defaced.nii.gz	mp2rage_slab_young.tar	NifTI format	Dryad	http://dx.doi.org/10.5061/dryad.fb41s	young
pp02	Magnetic Resonance Imaging	Magnetom	Siemens	7	tesla	UNITSONT	UO:0000228	slab T1-weighted MP2RAGE volume	128	0.6	millimeter	UNITSONT	UO:0000016	Data file processing	DICOM to NIfTI	Scan volumes	INV2	2750	millisecond	UNITSONT	UO:0000028	Data processing	Defacing	fslreorient2std	pp02_mp2rage_slab_inv2_std_defaced.nii.gz	mp2rage_slab_young.tar	NifTI format	Dryad	http://dx.doi.org/10.5061/dryad.fb41s	young
pp03	Magnetic Resonance Imaging	Magnetom	Siemens	7	tesla	UNITSONT	UO:0000228	slab T1-weighted MP2RAGE volume	128	0.6	millimeter	UNITSONT	UO:0000016	Data file processing	DICOM to NIfTI	Scan volumes	INV2	2750	millisecond	UNITSONT	UO:0000028	Data processing	Defacing	fslreorient2std	pp03_mp2rage_slab_inv2_std_defaced.nii.gz	mp2rage_slab_young.tar	NifTI format	Dryad	http://dx.doi.org/10.5061/dryad.fb41s	young
pp04	Magnetic Resonance Imaging	Magnetom	Siemens	7	tesla	UNITSONT	UO:0000228	slab T1-weighted MP2RAGE volume	128	0.6	millimeter	UNITSONT	UO:0000016	Data file processing	DICOM to NIfTI	Scan volumes	INV2	2750	millisecond	UNITSONT	UO:0000028	Data processing	Defacing	fslreorient2std	pp04_mp2rage_slab_inv2_std_defaced.nii.gz	mp2rage_slab_young.tar	NifTI format	Dryad	http://dx.doi.org/10.5061/dryad.fb41s	young
pp05	Magnetic Resonance Imaging	Magnetom	Siemens	7	tesla	UNITSONT	UO:0000228	slab T1-weighted MP2RAGE volume	128	0.6	millimeter	UNITSONT	UO:0000016	Data file processing	DICOM to NIfTI	Scan volumes	INV2	2750	millisecond	UNITSONT	UO:0000028	Data processing	Defacing	fslreorient2std	pp05_mp2rage_slab_inv2_std_defaced.nii.gz	mp2rage_slab_young.tar	NifTI format	Dryad	http://dx.doi.org/10.5061/dryad.fb41s	young
pp06	Magnetic Resonance Imaging	Magnetom	Siemens	7	tesla	UNITSONT	UO:0000228	slab T1-weighted MP2RAGE volume	128	0.6	millimeter	UNITSONT	UO:0000016	Data file processing	DICOM to NIfTI	Scan volumes	INV2	2750	millisecond	UNITSONT	UO:0000028	Data processing	Defacing	fslreorient2std	pp06_mp2rage_slab_inv2_std_defaced.nii.gz	mp2rage_slab_young.tar	NifTI format	Dryad	http://dx.doi.org/10.5061/dryad.fb41s	young
pp07	Magnetic Resonance Imaging	Magnetom	Siemens	7	tesla	UNITSONT	UO:0000228	slab T1-weighted MP2RAGE volume	128	0.6	millimeter	UNITSONT	UO:0000016	Data file processing	DICOM to NIfTI	Scan volumes	INV2	2750	millisecond	UNITSONT	UO:0000028	Data processing	Defacing	fslreorient2std	pp07_mp2rage_slab_inv2_std_defaced.nii.gz	mp2rage_slab_young.tar	NifTI format	Dryad	http://dx.doi.org/10.5061/dryad.fb41s	young
pp08	Magnetic Resonance Imaging	Magnetom	Siemens	7	tesla	UNITSONT	UO:0000228	slab T1-weighted MP2RAGE volume	128	0.6	millimeter	UNITSONT	UO:0000016	Data file processing	DICOM to NIfTI	Scan volumes	INV2	2750	millisecond	UNITSONT	UO:0000028	Data processing	Defacing	fslreorient2std	pp08_mp2rage_slab_inv2_std_defaced.nii.gz	mp2rage_slab_young.tar	NifTI format	Dryad	http://dx.doi.org/10.5061/dryad.fb41s	young
pp09	Magnetic Resonance Imaging	Magnetom	Siemens	7	tesla	UNITSONT	UO:0000228	slab T1-weighted MP2RAGE volume	128	0.6	millimeter	UNITSONT	UO:0000016	Data file processing	DICOM to NIfTI	Scan volumes	INV2	2750	millisecond	UNITSONT	UO:0000028	Data processing	Defacing	fslreorient2std	pp09_mp2rage_slab_inv2_std_defaced.nii.gz	mp2rage_slab_young.tar	NifTI format	Dryad	http://dx.doi.org/10.5061/dryad.fb41s	young
pp10	Magnetic Resonance Imaging	Magnetom	Siemens	7	tesla	UNITSONT	UO:0000228	slab T1-weighted MP2RAGE volume	128	0.6	millimeter	UNITSONT	UO:0000016	Data file processing	DICOM to NIfTI	Scan volumes	INV2	2750	millisecond	UNITSONT	UO:0000028	Data processing	Defacing	fslreorient2std	pp10_mp2rage_slab_inv2_std_defaced.nii.gz	mp2rage_slab_young.tar	NifTI format	Dryad	http://dx.doi.org/10.5061/dryad.fb41s	young
pp11	Magnetic Resonance Imaging	Magnetom	Siemens	7	tesla	UNITSONT	UO:0000228	slab T1-weighted MP2RAGE volume	128	0.6	millimeter	UNITSONT	UO:0000016	Data file processing	DICOM to NIfTI	Scan volumes	INV2	2750	millisecond	UNITSONT	UO:0000028	Data processing	Defacing	fslreorient2std	pp11_mp2rage_slab_inv2_std_defaced.nii.gz	mp2rage_slab_young.tar	NifTI format	Dryad	http://dx.doi.org/10.5061/dryad.fb41s	young
pp12	Magnetic Resonance Imaging	Magnetom	Siemens	7	tesla	UNITSONT	UO:0000228	slab T1-weighted MP2RAGE volume	128	0.6	millimeter	UNITSONT	UO:0000016	Data file processing	DICOM to NIfTI	Scan volumes	INV2	2750	millisecond	UNITSONT	UO:0000028	Data processing	Defacing	fslreorient2std	pp12_mp2rage_slab_inv2_std_defaced.nii.gz	mp2rage_slab_young.tar	NifTI format	Dryad	http://dx.doi.org/10.5061/dryad.fb41s	young
pp13	Magnetic Resonance Imaging	Magnetom	Siemens	7	tesla	UNITSONT	UO:0000228	slab T1-weighted MP2RAGE volume	128	0.6	millimeter	UNITSONT	UO:0000016	Data file processing	DICOM to NIfTI	Scan volumes	INV2	2750	millisecond	UNITSONT	UO:0000028	Data processing	Defacing	fslreorient2std	pp13_mp2rage_slab_inv2_std_defaced.nii.gz	mp2rage_slab_young.tar	NifTI format	Dryad	http://dx.doi.org/10.5061/dryad.fb41s	young
pp14	Magnetic Resonance Imaging	Magnetom	Siemens	7	tesla	UNITSONT	UO:0000228	slab T1-weighted MP2RAGE volume	128	0.6	millimeter	UNITSONT	UO:0000016	Data file processing	DICOM to NIfTI	Scan volumes	INV2	2750	millisecond	UNITSONT	UO:0000028	Data processing	Defacing	fslreorient2std	pp14_mp2rage_slab_inv2_std_defaced.nii.gz	mp2rage_slab_young.tar	NifTI format	Dryad	http://dx.doi.org/10.5061/dryad.fb41s	young
pp15	Magnetic Resonance Imaging	Magnetom	Siemens	7	tesla	UNITSONT	UO:0000228	slab T1-weighted MP2RAGE volume	128	0.6	millimeter	UNITSONT	UO:0000016	Data file processing	DICOM to NIfTI	Scan volumes	INV2	2750	millisecond	UNITSONT	UO:0000028	Data processing	Defacing	fslreorient2std	pp15_mp2rage_slab_inv2_std_defaced.nii.gz	mp2rage_slab_young.tar	NifTI format	Dryad	http://dx.doi.org/10.5061/dryad.fb41s	young
pp16	Magnetic Resonance Imaging	Magnetom	Siemens	7	tesla	UNITSONT	UO:0000228	slab T1-weighted MP2RAGE volume	128	0.6	millimeter	UNITSONT	UO:0000016	Data file processing	DICOM to NIfTI	Scan volumes	INV2	2750	millisecond	UNITSONT	UO:0000028	Data processing	Defacing	fslreorient2std	pp16_mp2rage_slab_inv2_std_defaced.nii.gz	mp2rage_slab_young.tar	NifTI format	Dryad	http://dx.doi.org/10.5061/dryad.fb41s	young
pp17	Magnetic Resonance Imaging	Magnetom	Siemens	7	tesla	UNITSONT	UO:0000228	slab T1-weighted MP2RAGE volume	128	0.6	millimeter	UNITSONT	UO:0000016	Data file processing	DICOM to NIfTI	Scan volumes	INV2	2750	millisecond	UNITSONT	UO:0000028	Data processing	Defacing	fslreorient2std	pp17_mp2rage_slab_inv2_std_defaced.nii.gz	mp2rage_slab_young.tar	NifTI format	Dryad	http://dx.doi.org/10.5061/dryad.fb41s	young
pp18	Magnetic Resonance Imaging	Magnetom	Siemens	7	tesla	UNITSONT	UO:0000228	slab T1-weighted MP2RAGE volume	128	0.6	millimeter	UNITSONT	UO:0000016	Data file processing	DICOM to NIfTI	Scan volumes	INV2	2750	millisecond	UNITSONT	UO:0000028	Data processing	Defacing	fslreorient2std	pp18_mp2rage_slab_inv2_std_defaced.nii.gz	mp2rage_slab_young.tar	NifTI format	Dryad	http://dx.doi.org/10.5061/dryad.fb41s	young
pp19	Magnetic Resonance Imaging	Magnetom	Siemens	7	tesla	UNITSONT	UO:0000228	slab T1-weighted MP2RAGE volume	128	0.6	millimeter	UNITSONT	UO:0000016	Data file processing	DICOM to NIfTI	Scan volumes	INV2	2750	millisecond	UNITSONT	UO:0000028	Data processing	Defacing	fslreorient2std	pp19_mp2rage_slab_inv2_std_defaced.nii.gz	mp2rage_slab_young.tar	NifTI format	Dryad	http://dx.doi.org/10.5061/dryad.fb41s	young
pp20	Magnetic Resonance Imaging	Magnetom	Siemens	7	tesla	UNITSONT	UO:0000228	slab T1-weighted MP2RAGE volume	128	0.6	millimeter	UNITSONT	UO:0000016	Data file processing	DICOM to NIfTI	Scan volumes	INV2	2750	millisecond	UNITSONT	UO:0000028	Data processing	Defacing	fslreorient2std	pp20_mp2rage_slab_inv2_std_defaced.nii.gz	mp2rage_slab_young.tar	NifTI format	Dryad	http://dx.doi.org/10.5061/dryad.fb41s	young
pp21	Magnetic Resonance Imaging	Magnetom	Siemens	7	tesla	UNITSONT	UO:0000228	slab T1-weighted MP2RAGE volume	128	0.6	millimeter	UNITSONT	UO:0000016	Data file processing	DICOM to NIfTI	Scan volumes	INV2	2750	millisecond	UNITSONT	UO:0000028	Data processing	Defacing	fslreorient2std	pp21_mp2rage_slab_inv2_std_defaced.nii.gz	mp2rage_slab_young.tar	NifTI format	Dryad	http://dx.doi.org/10.5061/dryad.fb41s	young
pp22	Magnetic Resonance Imaging	Magnetom	Siemens	7	tesla	UNITSONT	UO:0000228	slab T1-weighted MP2RAGE volume	128	0.6	millimeter	UNITSONT	UO:0000016	Data file processing	DICOM to NIfTI	Scan volumes	INV2	2750	millisecond	UNITSONT	UO:0000028	Data processing	Defacing	fslreorient2std	pp22_mp2rage_slab_inv2_std_defaced.nii.gz	mp2rage_slab_young.tar	NifTI format	Dryad	http://dx.doi.org/10.5061/dryad.fb41s	young
pp23	Magnetic Resonance Imaging	Magnetom	Siemens	7	tesla	UNITSONT	UO:0000228	slab T1-weighted MP2RAGE volume	128	0.6	millimeter	UNITSONT	UO:0000016	Data file processing	DICOM to NIfTI	Scan volumes	INV2	2750	millisecond	UNITSONT	UO:0000028	Data processing	Defacing	fslreorient2std	pp23_mp2rage_slab_inv2_std_defaced.nii.gz	mp2rage_slab_young.tar	NifTI format	Dryad	http://dx.doi.org/10.5061/dryad.fb41s	young
pp24	Magnetic Resonance Imaging	Magnetom	Siemens	7	tesla	UNITSONT	UO:0000228	slab T1-weighted MP2RAGE volume	128	0.6	millimeter	UNITSONT	UO:0000016	Data file processing	DICOM to NIfTI	Scan volumes	INV2	2750	millisecond	UNITSONT	UO:0000028	Data processing	Defacing	fslreorient2std	pp24_mp2rage_slab_inv2_std_defaced.nii.gz	mp2rage_slab_young.tar	NifTI format	Dryad	http://dx.doi.org/10.5061/dryad.fb41s	young
pp25	Magnetic Resonance Imaging	Magnetom	Siemens	7	tesla	UNITSONT	UO:0000228	slab T1-weighted MP2RAGE volume	128	0.6	millimeter	UNITSONT	UO:0000016	Data file processing	DICOM to NIfTI	Scan volumes	INV2	2750	millisecond	UNITSONT	UO:0000028	Data processing	Defacing	fslreorient2std	pp25_mp2rage_slab_inv2_std_defaced.nii.gz	mp2rage_slab_young.tar	NifTI format	Dryad	http://dx.doi.org/10.5061/dryad.fb41s	young
pp26	Magnetic Resonance Imaging	Magnetom	Siemens	7	tesla	UNITSONT	UO:0000228	slab T1-weighted MP2RAGE volume	128	0.6	millimeter	UNITSONT	UO:0000016	Data file processing	DICOM to NIfTI	Scan volumes	INV2	2750	millisecond	UNITSONT	UO:0000028	Data processing	Defacing	fslreorient2std	pp26_mp2rage_slab_inv2_std_defaced.nii.gz	mp2rage_slab_young.tar	NifTI format	Dryad	http://dx.doi.org/10.5061/dryad.fb41s	young
pp27	Magnetic Resonance Imaging	Magnetom	Siemens	7	tesla	UNITSONT	UO:0000228	slab T1-weighted MP2RAGE volume	128	0.6	millimeter	UNITSONT	UO:0000016	Data file processing	DICOM to NIfTI	Scan volumes	INV2	2750	millisecond	UNITSONT	UO:0000028	Data processing	Defacing	fslreorient2std	pp27_mp2rage_slab_inv2_std_defaced.nii.gz	mp2rage_slab_young.tar	NifTI format	Dryad	http://dx.doi.org/10.5061/dryad.fb41s	young
pp28	Magnetic Resonance Imaging	Magnetom	Siemens	7	tesla	UNITSONT	UO:0000228	slab T1-weighted MP2RAGE volume	128	0.6	millimeter	UNITSONT	UO:0000016	Data file processing	DICOM to NIfTI	Scan volumes	INV2	2750	millisecond	UNITSONT	UO:0000028	Data processing	Defacing	fslreorient2std	pp28_mp2rage_slab_inv2_std_defaced.nii.gz	mp2rage_slab_young.tar	NifTI format	Dryad	http://dx.doi.org/10.5061/dryad.fb41s	young
pp29	Magnetic Resonance Imaging	Magnetom	Siemens	7	tesla	UNITSONT	UO:0000228	slab T1-weighted MP2RAGE volume	128	0.6	millimeter	UNITSONT	UO:0000016	Data file processing	DICOM to NIfTI	Scan volumes	INV2	2750	millisecond	UNITSONT	UO:0000028	Data processing	Defacing	fslreorient2std	pp29_mp2rage_slab_inv2_std_defaced.nii.gz	mp2rage_slab_young.tar	NifTI format	Dryad	http://dx.doi.org/10.5061/dryad.fb41s	young
pp30	Magnetic Resonance Imaging	Magnetom	Siemens	7	tesla	UNITSONT	UO:0000228	slab T1-weighted MP2RAGE volume	128	0.6	millimeter	UNITSONT	UO:0000016	Data file processing	DICOM to NIfTI	Scan volumes	INV2	2750	millisecond	UNITSONT	UO:0000028	Data processing	Defacing	fslreorient2std	pp30_mp2rage_slab_inv2_std_defaced.nii.gz	mp2rage_slab_young.tar	NifTI format	Dryad	http://dx.doi.org/10.5061/dryad.fb41s	young
pp31	Magnetic Resonance Imaging	Magnetom	Siemens	7	tesla	UNITSONT	UO:0000228	slab T1-weighted MP2RAGE volume	128	0.6	millimeter	UNITSONT	UO:0000016	Data file processing	DICOM to NIfTI	Scan volumes	INV2	2750	millisecond	UNITSONT	UO:0000028	Data processing	Defacing	fslreorient2std	pp31_mp2rage_slab_inv2_std_defaced.nii.gz	mp2rage_slab_middle.tar	NifTI format	Dryad	http://dx.doi.org/10.5061/dryad.fb41s	middle-aged
pp32	Magnetic Resonance Imaging	Magnetom	Siemens	7	tesla	UNITSONT	UO:0000228	slab T1-weighted MP2RAGE volume	128	0.6	millimeter	UNITSONT	UO:0000016	Data file processing	DICOM to NIfTI	Scan volumes	INV2	2750	millisecond	UNITSONT	UO:0000028	Data processing	Defacing	fslreorient2std	pp32_mp2rage_slab_inv2_std_defaced.nii.gz	mp2rage_slab_middle.tar	NifTI format	Dryad	http://dx.doi.org/10.5061/dryad.fb41s	middle-aged
pp33	Magnetic Resonance Imaging	Magnetom	Siemens	7	tesla	UNITSONT	UO:0000228	slab T1-weighted MP2RAGE volume	128	0.6	millimeter	UNITSONT	UO:0000016	Data file processing	DICOM to NIfTI	Scan volumes	INV2	2750	millisecond	UNITSONT	UO:0000028	Data processing	Defacing	fslreorient2std	pp33_mp2rage_slab_inv2_std_defaced.nii.gz	mp2rage_slab_middle.tar	NifTI format	Dryad	http://dx.doi.org/10.5061/dryad.fb41s	middle-aged
pp34	Magnetic Resonance Imaging	Magnetom	Siemens	7	tesla	UNITSONT	UO:0000228	slab T1-weighted MP2RAGE volume	128	0.6	millimeter	UNITSONT	UO:0000016	Data file processing	DICOM to NIfTI	Scan volumes	INV2	2750	millisecond	UNITSONT	UO:0000028	Data processing	Defacing	fslreorient2std	pp34_mp2rage_slab_inv2_std_defaced.nii.gz	mp2rage_slab_middle.tar	NifTI format	Dryad	http://dx.doi.org/10.5061/dryad.fb41s	middle-aged
pp35	Magnetic Resonance Imaging	Magnetom	Siemens	7	tesla	UNITSONT	UO:0000228	slab T1-weighted MP2RAGE volume	128	0.6	millimeter	UNITSONT	UO:0000016	Data file processing	DICOM to NIfTI	Scan volumes	INV2	2750	millisecond	UNITSONT	UO:0000028	Data processing	Defacing	fslreorient2std	pp35_mp2rage_slab_inv2_std_defaced.nii.gz	mp2rage_slab_middle.tar	NifTI format	Dryad	http://dx.doi.org/10.5061/dryad.fb41s	middle-aged
pp36	Magnetic Resonance Imaging	Magnetom	Siemens	7	tesla	UNITSONT	UO:0000228	slab T1-weighted MP2RAGE volume	128	0.6	millimeter	UNITSONT	UO:0000016	Data file processing	DICOM to NIfTI	Scan volumes	INV2	2750	millisecond	UNITSONT	UO:0000028	Data processing	Defacing	fslreorient2std	pp36_mp2rage_slab_inv2_std_defaced.nii.gz	mp2rage_slab_middle.tar	NifTI format	Dryad	http://dx.doi.org/10.5061/dryad.fb41s	middle-aged
pp37	Magnetic Resonance Imaging	Magnetom	Siemens	7	tesla	UNITSONT	UO:0000228	slab T1-weighted MP2RAGE volume	128	0.6	millimeter	UNITSONT	UO:0000016	Data file processing	DICOM to NIfTI	Scan volumes	INV2	2750	millisecond	UNITSONT	UO:0000028	Data processing	Defacing	fslreorient2std	pp37_mp2rage_slab_inv2_std_defaced.nii.gz	mp2rage_slab_middle.tar	NifTI format	Dryad	http://dx.doi.org/10.5061/dryad.fb41s	middle-aged
pp38	Magnetic Resonance Imaging	Magnetom	Siemens	7	tesla	UNITSONT	UO:0000228	slab T1-weighted MP2RAGE volume	128	0.6	millimeter	UNITSONT	UO:0000016	Data file processing	DICOM to NIfTI	Scan volumes	INV2	2750	millisecond	UNITSONT	UO:0000028	Data processing	Defacing	fslreorient2std	pp38_mp2rage_slab_inv2_std_defaced.nii.gz	mp2rage_slab_middle.tar	NifTI format	Dryad	http://dx.doi.org/10.5061/dryad.fb41s	middle-aged
pp39	Magnetic Resonance Imaging	Magnetom	Siemens	7	tesla	UNITSONT	UO:0000228	slab T1-weighted MP2RAGE volume	128	0.6	millimeter	UNITSONT	UO:0000016	Data file processing	DICOM to NIfTI	Scan volumes	INV2	2750	millisecond	UNITSONT	UO:0000028	Data processing	Defacing	fslreorient2std	pp39_mp2rage_slab_inv2_std_defaced.nii.gz	mp2rage_slab_middle.tar	NifTI format	Dryad	http://dx.doi.org/10.5061/dryad.fb41s	middle-aged
pp40	Magnetic Resonance Imaging	Magnetom	Siemens	7	tesla	UNITSONT	UO:0000228	slab T1-weighted MP2RAGE volume	128	0.6	millimeter	UNITSONT	UO:0000016	Data file processing	DICOM to NIfTI	Scan volumes	INV2	2750	millisecond	UNITSONT	UO:0000028	Data processing	Defacing	fslreorient2std	pp40_mp2rage_slab_inv2_std_defaced.nii.gz	mp2rage_slab_middle.tar	NifTI format	Dryad	http://dx.doi.org/10.5061/dryad.fb41s	middle-aged
pp41	Magnetic Resonance Imaging	Magnetom	Siemens	7	tesla	UNITSONT	UO:0000228	slab T1-weighted MP2RAGE volume	128	0.6	millimeter	UNITSONT	UO:0000016	Data file processing	DICOM to NIfTI	Scan volumes	INV2	2750	millisecond	UNITSONT	UO:0000028	Data processing	Defacing	fslreorient2std	pp41_mp2rage_slab_inv2_std_defaced.nii.gz	mp2rage_slab_middle.tar	NifTI format	Dryad	http://dx.doi.org/10.5061/dryad.fb41s	middle-aged
pp42	Magnetic Resonance Imaging	Magnetom	Siemens	7	tesla	UNITSONT	UO:0000228	slab T1-weighted MP2RAGE volume	128	0.6	millimeter	UNITSONT	UO:0000016	Data file processing	DICOM to NIfTI	Scan volumes	INV2	2750	millisecond	UNITSONT	UO:0000028	Data processing	Defacing	fslreorient2std	pp42_mp2rage_slab_inv2_std_defaced.nii.gz	mp2rage_slab_middle.tar	NifTI format	Dryad	http://dx.doi.org/10.5061/dryad.fb41s	middle-aged
pp43	Magnetic Resonance Imaging	Magnetom	Siemens	7	tesla	UNITSONT	UO:0000228	slab T1-weighted MP2RAGE volume	128	0.6	millimeter	UNITSONT	UO:0000016	Data file processing	DICOM to NIfTI	Scan volumes	INV2	2750	millisecond	UNITSONT	UO:0000028	Data processing	Defacing	fslreorient2std	pp43_mp2rage_slab_inv2_std_defaced.nii.gz	mp2rage_slab_middle.tar	NifTI format	Dryad	http://dx.doi.org/10.5061/dryad.fb41s	middle-aged
pp44	Magnetic Resonance Imaging	Magnetom	Siemens	7	tesla	UNITSONT	UO:0000228	slab T1-weighted MP2RAGE volume	128	0.6	millimeter	UNITSONT	UO:0000016	Data file processing	DICOM to NIfTI	Scan volumes	INV2	2750	millisecond	UNITSONT	UO:0000028	Data processing	Defacing	fslreorient2std	pp44_mp2rage_slab_inv2_std_defaced.nii.gz	mp2rage_slab_middle.tar	NifTI format	Dryad	http://dx.doi.org/10.5061/dryad.fb41s	middle-aged
pp45	Magnetic Resonance Imaging	Magnetom	Siemens	7	tesla	UNITSONT	UO:0000228	slab T1-weighted MP2RAGE volume	128	0.6	millimeter	UNITSONT	UO:0000016	Data file processing	DICOM to NIfTI	Scan volumes	INV2	2750	millisecond	UNITSONT	UO:0000028	Data processing	Defacing	fslreorient2std	pp45_mp2rage_slab_inv2_std_defaced.nii.gz	mp2rage_slab_elderly.tar	NifTI format	Dryad	http://dx.doi.org/10.5061/dryad.fb41s	elderly
pp46	Magnetic Resonance Imaging	Magnetom	Siemens	7	tesla	UNITSONT	UO:0000228	slab T1-weighted MP2RAGE volume	128	0.6	millimeter	UNITSONT	UO:0000016	Data file processing	DICOM to NIfTI	Scan volumes	INV2	2750	millisecond	UNITSONT	UO:0000028	Data processing	Defacing	fslreorient2std	pp46_mp2rage_slab_inv2_std_defaced.nii.gz	mp2rage_slab_elderly.tar	NifTI format	Dryad	http://dx.doi.org/10.5061/dryad.fb41s	elderly
pp47	Magnetic Resonance Imaging	Magnetom	Siemens	7	tesla	UNITSONT	UO:0000228	slab T1-weighted MP2RAGE volume	128	0.6	millimeter	UNITSONT	UO:0000016	Data file processing	DICOM to NIfTI	Scan volumes	INV2	2750	millisecond	UNITSONT	UO:0000028	Data processing	Defacing	fslreorient2std	pp47_mp2rage_slab_inv2_std_defaced.nii.gz	mp2rage_slab_elderly.tar	NifTI format	Dryad	http://dx.doi.org/10.5061/dryad.fb41s	elderly
pp48	Magnetic Resonance Imaging	Magnetom	Siemens	7	tesla	UNITSONT	UO:0000228	slab T1-weighted MP2RAGE volume	128	0.6	millimeter	UNITSONT	UO:0000016	Data file processing	DICOM to NIfTI	Scan volumes	INV2	2750	millisecond	UNITSONT	UO:0000028	Data processing	Defacing	fslreorient2std	pp48_mp2rage_slab_inv2_std_defaced.nii.gz	mp2rage_slab_elderly.tar	NifTI format	Dryad	http://dx.doi.org/10.5061/dryad.fb41s	elderly
pp49	Magnetic Resonance Imaging	Magnetom	Siemens	7	tesla	UNITSONT	UO:0000228	slab T1-weighted MP2RAGE volume	128	0.6	millimeter	UNITSONT	UO:0000016	Data file processing	DICOM to NIfTI	Scan volumes	INV2	2750	millisecond	UNITSONT	UO:0000028	Data processing	Defacing	fslreorient2std	pp49_mp2rage_slab_inv2_std_defaced.nii.gz	mp2rage_slab_elderly.tar	NifTI format	Dryad	http://dx.doi.org/10.5061/dryad.fb41s	elderly
pp50	Magnetic Resonance Imaging	Magnetom	Siemens	7	tesla	UNITSONT	UO:0000228	slab T1-weighted MP2RAGE volume	128	0.6	millimeter	UNITSONT	UO:0000016	Data file processing	DICOM to NIfTI	Scan volumes	INV2	2750	millisecond	UNITSONT	UO:0000028	Data processing	Defacing	fslreorient2std	pp50_mp2rage_slab_inv2_std_defaced.nii.gz	mp2rage_slab_elderly.tar	NifTI format	Dryad	http://dx.doi.org/10.5061/dryad.fb41s	elderly
pp51	Magnetic Resonance Imaging	Magnetom	Siemens	7	tesla	UNITSONT	UO:0000228	slab T1-weighted MP2RAGE volume	128	0.6	millimeter	UNITSONT	UO:0000016	Data file processing	DICOM to NIfTI	Scan volumes	INV2	2750	millisecond	UNITSONT	UO:0000028	Data processing	Defacing	fslreorient2std	pp51_mp2rage_slab_inv2_std_defaced.nii.gz	mp2rage_slab_elderly.tar	NifTI format	Dryad	http://dx.doi.org/10.5061/dryad.fb41s	elderly
pp52	Magnetic Resonance Imaging	Magnetom	Siemens	7	tesla	UNITSONT	UO:0000228	slab T1-weighted MP2RAGE volume	128	0.6	millimeter	UNITSONT	UO:0000016	Data file processing	DICOM to NIfTI	Scan volumes	INV2	2750	millisecond	UNITSONT	UO:0000028	Data processing	Defacing	fslreorient2std	pp52_mp2rage_slab_inv2_std_defaced.nii.gz	mp2rage_slab_elderly.tar	NifTI format	Dryad	http://dx.doi.org/10.5061/dryad.fb41s	elderly
pp53	Magnetic Resonance Imaging	Magnetom	Siemens	7	tesla	UNITSONT	UO:0000228	slab T1-weighted MP2RAGE volume	128	0.6	millimeter	UNITSONT	UO:0000016	Data file processing	DICOM to NIfTI	Scan volumes	INV2	2750	millisecond	UNITSONT	UO:0000028	Data processing	Defacing	fslreorient2std	pp53_mp2rage_slab_inv2_std_defaced.nii.gz	mp2rage_slab_elderly.tar	NifTI format	Dryad	http://dx.doi.org/10.5061/dryad.fb41s	elderly
#T2*-weighted flash volume																						Data processing	Defacing	fslreorient2std
pp01	Magnetic Resonance Imaging	Magnetom	Siemens	7	tesla	UNITSONT	UO:0000228	T2*-weighted flash volume	128	0.5	millimeter	UNITSONT	UO:0000016	Data file processing	DICOM to NIfTI	Scan volumes				UNITSONT		Data processing	Defacing	fslreorient2std	pp01_flash_e1_std_defaced.nii.gz	flash_young.tar	NifTI format	Dryad	http://dx.doi.org/10.5061/dryad.fb41s	young
pp02	Magnetic Resonance Imaging	Magnetom	Siemens	7	tesla	UNITSONT	UO:0000228	T2*-weighted flash volume	128	0.5	millimeter	UNITSONT	UO:0000016	Data file processing	DICOM to NIfTI	Scan volumes				UNITSONT		Data processing	Defacing	fslreorient2std	pp02_flash_e1_std_defaced.nii.gz	flash_young.tar	NifTI format	Dryad	http://dx.doi.org/10.5061/dryad.fb41s	young
pp03	Magnetic Resonance Imaging	Magnetom	Siemens	7	tesla	UNITSONT	UO:0000228	T2*-weighted flash volume	128	0.5	millimeter	UNITSONT	UO:0000016	Data file processing	DICOM to NIfTI	Scan volumes				UNITSONT		Data processing	Defacing	fslreorient2std	pp03_flash_e1_std_defaced.nii.gz	flash_young.tar	NifTI format	Dryad	http://dx.doi.org/10.5061/dryad.fb41s	young
pp04	Magnetic Resonance Imaging	Magnetom	Siemens	7	tesla	UNITSONT	UO:0000228	T2*-weighted flash volume	128	0.5	millimeter	UNITSONT	UO:0000016	Data file processing	DICOM to NIfTI	Scan volumes				UNITSONT		Data processing	Defacing	fslreorient2std	pp04_flash_e1_std_defaced.nii.gz	flash_young.tar	NifTI format	Dryad	http://dx.doi.org/10.5061/dryad.fb41s	young
pp05	Magnetic Resonance Imaging	Magnetom	Siemens	7	tesla	UNITSONT	UO:0000228	T2*-weighted flash volume	128	0.5	millimeter	UNITSONT	UO:0000016	Data file processing	DICOM to NIfTI	Scan volumes				UNITSONT		Data processing	Defacing	fslreorient2std	pp05_flash_e1_std_defaced.nii.gz	flash_young.tar	NifTI format	Dryad	http://dx.doi.org/10.5061/dryad.fb41s	young
pp06	Magnetic Resonance Imaging	Magnetom	Siemens	7	tesla	UNITSONT	UO:0000228	T2*-weighted flash volume	128	0.5	millimeter	UNITSONT	UO:0000016	Data file processing	DICOM to NIfTI	Scan volumes				UNITSONT		Data processing	Defacing	fslreorient2std	pp06_flash_e1_std_defaced.nii.gz	flash_young.tar	NifTI format	Dryad	http://dx.doi.org/10.5061/dryad.fb41s	young
pp07	Magnetic Resonance Imaging	Magnetom	Siemens	7	tesla	UNITSONT	UO:0000228	T2*-weighted flash volume	128	0.5	millimeter	UNITSONT	UO:0000016	Data file processing	DICOM to NIfTI	Scan volumes				UNITSONT		Data processing	Defacing	fslreorient2std	pp07_flash_e1_std_defaced.nii.gz	flash_young.tar	NifTI format	Dryad	http://dx.doi.org/10.5061/dryad.fb41s	young
pp08	Magnetic Resonance Imaging	Magnetom	Siemens	7	tesla	UNITSONT	UO:0000228	T2*-weighted flash volume	128	0.5	millimeter	UNITSONT	UO:0000016	Data file processing	DICOM to NIfTI	Scan volumes				UNITSONT		Data processing	Defacing	fslreorient2std	pp08_flash_e1_std_defaced.nii.gz	flash_young.tar	NifTI format	Dryad	http://dx.doi.org/10.5061/dryad.fb41s	young
pp09	Magnetic Resonance Imaging	Magnetom	Siemens	7	tesla	UNITSONT	UO:0000228	T2*-weighted flash volume	128	0.5	millimeter	UNITSONT	UO:0000016	Data file processing	DICOM to NIfTI	Scan volumes				UNITSONT		Data processing	Defacing	fslreorient2std	pp09_flash_e1_std_defaced.nii.gz	flash_young.tar	NifTI format	Dryad	http://dx.doi.org/10.5061/dryad.fb41s	young
pp10	Magnetic Resonance Imaging	Magnetom	Siemens	7	tesla	UNITSONT	UO:0000228	T2*-weighted flash volume	128	0.5	millimeter	UNITSONT	UO:0000016	Data file processing	DICOM to NIfTI	Scan volumes				UNITSONT		Data processing	Defacing	fslreorient2std	pp10_flash_e1_std_defaced.nii.gz	flash_young.tar	NifTI format	Dryad	http://dx.doi.org/10.5061/dryad.fb41s	young
pp11	Magnetic Resonance Imaging	Magnetom	Siemens	7	tesla	UNITSONT	UO:0000228	T2*-weighted flash volume	128	0.5	millimeter	UNITSONT	UO:0000016	Data file processing	DICOM to NIfTI	Scan volumes				UNITSONT		Data processing	Defacing	fslreorient2std	pp11_flash_e1_std_defaced.nii.gz	flash_young.tar	NifTI format	Dryad	http://dx.doi.org/10.5061/dryad.fb41s	young
pp12	Magnetic Resonance Imaging	Magnetom	Siemens	7	tesla	UNITSONT	UO:0000228	T2*-weighted flash volume	128	0.5	millimeter	UNITSONT	UO:0000016	Data file processing	DICOM to NIfTI	Scan volumes				UNITSONT		Data processing	Defacing	fslreorient2std	pp12_flash_e1_std_defaced.nii.gz	flash_young.tar	NifTI format	Dryad	http://dx.doi.org/10.5061/dryad.fb41s	young
pp13	Magnetic Resonance Imaging	Magnetom	Siemens	7	tesla	UNITSONT	UO:0000228	T2*-weighted flash volume	128	0.5	millimeter	UNITSONT	UO:0000016	Data file processing	DICOM to NIfTI	Scan volumes				UNITSONT		Data processing	Defacing	fslreorient2std	pp13_flash_e1_std_defaced.nii.gz	flash_young.tar	NifTI format	Dryad	http://dx.doi.org/10.5061/dryad.fb41s	young
pp14	Magnetic Resonance Imaging	Magnetom	Siemens	7	tesla	UNITSONT	UO:0000228	T2*-weighted flash volume	128	0.5	millimeter	UNITSONT	UO:0000016	Data file processing	DICOM to NIfTI	Scan volumes				UNITSONT		Data processing	Defacing	fslreorient2std	pp14_flash_e1_std_defaced.nii.gz	flash_young.tar	NifTI format	Dryad	http://dx.doi.org/10.5061/dryad.fb41s	young
pp15	Magnetic Resonance Imaging	Magnetom	Siemens	7	tesla	UNITSONT	UO:0000228	T2*-weighted flash volume	128	0.5	millimeter	UNITSONT	UO:0000016	Data file processing	DICOM to NIfTI	Scan volumes				UNITSONT		Data processing	Defacing	fslreorient2std	pp15_flash_e1_std_defaced.nii.gz	flash_young.tar	NifTI format	Dryad	http://dx.doi.org/10.5061/dryad.fb41s	young
pp16	Magnetic Resonance Imaging	Magnetom	Siemens	7	tesla	UNITSONT	UO:0000228	T2*-weighted flash volume	128	0.5	millimeter	UNITSONT	UO:0000016	Data file processing	DICOM to NIfTI	Scan volumes				UNITSONT		Data processing	Defacing	fslreorient2std	pp16_flash_e1_std_defaced.nii.gz	flash_young.tar	NifTI format	Dryad	http://dx.doi.org/10.5061/dryad.fb41s	young
pp17	Magnetic Resonance Imaging	Magnetom	Siemens	7	tesla	UNITSONT	UO:0000228	T2*-weighted flash volume	128	0.5	millimeter	UNITSONT	UO:0000016	Data file processing	DICOM to NIfTI	Scan volumes				UNITSONT		Data processing	Defacing	fslreorient2std	pp17_flash_e1_std_defaced.nii.gz	flash_young.tar	NifTI format	Dryad	http://dx.doi.org/10.5061/dryad.fb41s	young
pp18	Magnetic Resonance Imaging	Magnetom	Siemens	7	tesla	UNITSONT	UO:0000228	T2*-weighted flash volume	128	0.5	millimeter	UNITSONT	UO:0000016	Data file processing	DICOM to NIfTI	Scan volumes				UNITSONT		Data processing	Defacing	fslreorient2std	pp18_flash_e1_std_defaced.nii.gz	flash_young.tar	NifTI format	Dryad	http://dx.doi.org/10.5061/dryad.fb41s	young
pp19	Magnetic Resonance Imaging	Magnetom	Siemens	7	tesla	UNITSONT	UO:0000228	T2*-weighted flash volume	128	0.5	millimeter	UNITSONT	UO:0000016	Data file processing	DICOM to NIfTI	Scan volumes				UNITSONT		Data processing	Defacing	fslreorient2std	pp19_flash_e1_std_defaced.nii.gz	flash_young.tar	NifTI format	Dryad	http://dx.doi.org/10.5061/dryad.fb41s	young
pp20	Magnetic Resonance Imaging	Magnetom	Siemens	7	tesla	UNITSONT	UO:0000228	T2*-weighted flash volume	128	0.5	millimeter	UNITSONT	UO:0000016	Data file processing	DICOM to NIfTI	Scan volumes				UNITSONT		Data processing	Defacing	fslreorient2std	pp20_flash_e1_std_defaced.nii.gz	flash_young.tar	NifTI format	Dryad	http://dx.doi.org/10.5061/dryad.fb41s	young
pp21	Magnetic Resonance Imaging	Magnetom	Siemens	7	tesla	UNITSONT	UO:0000228	T2*-weighted flash volume	128	0.5	millimeter	UNITSONT	UO:0000016	Data file processing	DICOM to NIfTI	Scan volumes				UNITSONT		Data processing	Defacing	fslreorient2std	pp21_flash_e1_std_defaced.nii.gz	flash_young.tar	NifTI format	Dryad	http://dx.doi.org/10.5061/dryad.fb41s	young
pp22	Magnetic Resonance Imaging	Magnetom	Siemens	7	tesla	UNITSONT	UO:0000228	T2*-weighted flash volume	128	0.5	millimeter	UNITSONT	UO:0000016	Data file processing	DICOM to NIfTI	Scan volumes				UNITSONT		Data processing	Defacing	fslreorient2std	pp22_flash_e1_std_defaced.nii.gz	flash_young.tar	NifTI format	Dryad	http://dx.doi.org/10.5061/dryad.fb41s	young
pp23	Magnetic Resonance Imaging	Magnetom	Siemens	7	tesla	UNITSONT	UO:0000228	T2*-weighted flash volume	128	0.5	millimeter	UNITSONT	UO:0000016	Data file processing	DICOM to NIfTI	Scan volumes				UNITSONT		Data processing	Defacing	fslreorient2std	pp23_flash_e1_std_defaced.nii.gz	flash_young.tar	NifTI format	Dryad	http://dx.doi.org/10.5061/dryad.fb41s	young
pp24	Magnetic Resonance Imaging	Magnetom	Siemens	7	tesla	UNITSONT	UO:0000228	T2*-weighted flash volume	128	0.5	millimeter	UNITSONT	UO:0000016	Data file processing	DICOM to NIfTI	Scan volumes				UNITSONT		Data processing	Defacing	fslreorient2std	pp24_flash_e1_std_defaced.nii.gz	flash_young.tar	NifTI format	Dryad	http://dx.doi.org/10.5061/dryad.fb41s	young
pp25	Magnetic Resonance Imaging	Magnetom	Siemens	7	tesla	UNITSONT	UO:0000228	T2*-weighted flash volume	128	0.5	millimeter	UNITSONT	UO:0000016	Data file processing	DICOM to NIfTI	Scan volumes				UNITSONT		Data processing	Defacing	fslreorient2std	pp25_flash_e1_std_defaced.nii.gz	flash_young.tar	NifTI format	Dryad	http://dx.doi.org/10.5061/dryad.fb41s	young
pp26	Magnetic Resonance Imaging	Magnetom	Siemens	7	tesla	UNITSONT	UO:0000228	T2*-weighted flash volume	128	0.5	millimeter	UNITSONT	UO:0000016	Data file processing	DICOM to NIfTI	Scan volumes				UNITSONT		Data processing	Defacing	fslreorient2std	pp26_flash_e1_std_defaced.nii.gz	flash_young.tar	NifTI format	Dryad	http://dx.doi.org/10.5061/dryad.fb41s	young
pp27	Magnetic Resonance Imaging	Magnetom	Siemens	7	tesla	UNITSONT	UO:0000228	T2*-weighted flash volume	128	0.5	millimeter	UNITSONT	UO:0000016	Data file processing	DICOM to NIfTI	Scan volumes				UNITSONT		Data processing	Defacing	fslreorient2std	pp27_flash_e1_std_defaced.nii.gz	flash_young.tar	NifTI format	Dryad	http://dx.doi.org/10.5061/dryad.fb41s	young
pp28	Magnetic Resonance Imaging	Magnetom	Siemens	7	tesla	UNITSONT	UO:0000228	T2*-weighted flash volume	128	0.5	millimeter	UNITSONT	UO:0000016	Data file processing	DICOM to NIfTI	Scan volumes				UNITSONT		Data processing	Defacing	fslreorient2std	pp28_flash_e1_std_defaced.nii.gz	flash_young.tar	NifTI format	Dryad	http://dx.doi.org/10.5061/dryad.fb41s	young
pp29	Magnetic Resonance Imaging	Magnetom	Siemens	7	tesla	UNITSONT	UO:0000228	T2*-weighted flash volume	128	0.5	millimeter	UNITSONT	UO:0000016	Data file processing	DICOM to NIfTI	Scan volumes				UNITSONT		Data processing	Defacing	fslreorient2std	pp29_flash_e1_std_defaced.nii.gz	flash_young.tar	NifTI format	Dryad	http://dx.doi.org/10.5061/dryad.fb41s	young
pp30	Magnetic Resonance Imaging	Magnetom	Siemens	7	tesla	UNITSONT	UO:0000228	T2*-weighted flash volume	128	0.5	millimeter	UNITSONT	UO:0000016	Data file processing	DICOM to NIfTI	Scan volumes				UNITSONT		Data processing	Defacing	fslreorient2std	pp30_flash_e1_std_defaced.nii.gz	flash_young.tar	NifTI format	Dryad	http://dx.doi.org/10.5061/dryad.fb41s	young
pp31	Magnetic Resonance Imaging	Magnetom	Siemens	7	tesla	UNITSONT	UO:0000228	T2*-weighted flash volume	128	0.5	millimeter	UNITSONT	UO:0000016	Data file processing	DICOM to NIfTI	Scan volumes				UNITSONT		Data processing	Defacing	fslreorient2std	pp31_flash_e1_std_defaced.nii.gz	flash_middle.tar	NifTI format	Dryad	http://dx.doi.org/10.5061/dryad.fb41s	middle-aged
pp32	Magnetic Resonance Imaging	Magnetom	Siemens	7	tesla	UNITSONT	UO:0000228	T2*-weighted flash volume	128	0.5	millimeter	UNITSONT	UO:0000016	Data file processing	DICOM to NIfTI	Scan volumes				UNITSONT		Data processing	Defacing	fslreorient2std	pp32_flash_e1_std_defaced.nii.gz	flash_middle.tar	NifTI format	Dryad	http://dx.doi.org/10.5061/dryad.fb41s	middle-aged
pp33	Magnetic Resonance Imaging	Magnetom	Siemens	7	tesla	UNITSONT	UO:0000228	T2*-weighted flash volume	128	0.5	millimeter	UNITSONT	UO:0000016	Data file processing	DICOM to NIfTI	Scan volumes				UNITSONT		Data processing	Defacing	fslreorient2std	pp33_flash_e1_std_defaced.nii.gz	flash_middle.tar	NifTI format	Dryad	http://dx.doi.org/10.5061/dryad.fb41s	middle-aged
pp34	Magnetic Resonance Imaging	Magnetom	Siemens	7	tesla	UNITSONT	UO:0000228	T2*-weighted flash volume	128	0.5	millimeter	UNITSONT	UO:0000016	Data file processing	DICOM to NIfTI	Scan volumes				UNITSONT		Data processing	Defacing	fslreorient2std	pp34_flash_e1_std_defaced.nii.gz	flash_middle.tar	NifTI format	Dryad	http://dx.doi.org/10.5061/dryad.fb41s	middle-aged
pp35	Magnetic Resonance Imaging	Magnetom	Siemens	7	tesla	UNITSONT	UO:0000228	T2*-weighted flash volume	128	0.5	millimeter	UNITSONT	UO:0000016	Data file processing	DICOM to NIfTI	Scan volumes				UNITSONT		Data processing	Defacing	fslreorient2std	pp35_flash_e1_std_defaced.nii.gz	flash_middle.tar	NifTI format	Dryad	http://dx.doi.org/10.5061/dryad.fb41s	middle-aged
pp36	Magnetic Resonance Imaging	Magnetom	Siemens	7	tesla	UNITSONT	UO:0000228	T2*-weighted flash volume	128	0.5	millimeter	UNITSONT	UO:0000016	Data file processing	DICOM to NIfTI	Scan volumes				UNITSONT		Data processing	Defacing	fslreorient2std	pp36_flash_e1_std_defaced.nii.gz	flash_middle.tar	NifTI format	Dryad	http://dx.doi.org/10.5061/dryad.fb41s	middle-aged
pp37	Magnetic Resonance Imaging	Magnetom	Siemens	7	tesla	UNITSONT	UO:0000228	T2*-weighted flash volume	128	0.5	millimeter	UNITSONT	UO:0000016	Data file processing	DICOM to NIfTI	Scan volumes				UNITSONT		Data processing	Defacing	fslreorient2std	pp37_flash_e1_std_defaced.nii.gz	flash_middle.tar	NifTI format	Dryad	http://dx.doi.org/10.5061/dryad.fb41s	middle-aged
pp38	Magnetic Resonance Imaging	Magnetom	Siemens	7	tesla	UNITSONT	UO:0000228	T2*-weighted flash volume	128	0.5	millimeter	UNITSONT	UO:0000016	Data file processing	DICOM to NIfTI	Scan volumes				UNITSONT		Data processing	Defacing	fslreorient2std	pp38_flash_e1_std_defaced.nii.gz	flash_middle.tar	NifTI format	Dryad	http://dx.doi.org/10.5061/dryad.fb41s	middle-aged
pp39	Magnetic Resonance Imaging	Magnetom	Siemens	7	tesla	UNITSONT	UO:0000228	T2*-weighted flash volume	128	0.5	millimeter	UNITSONT	UO:0000016	Data file processing	DICOM to NIfTI	Scan volumes				UNITSONT		Data processing	Defacing	fslreorient2std	pp39_flash_e1_std_defaced.nii.gz	flash_middle.tar	NifTI format	Dryad	http://dx.doi.org/10.5061/dryad.fb41s	middle-aged
pp40	Magnetic Resonance Imaging	Magnetom	Siemens	7	tesla	UNITSONT	UO:0000228	T2*-weighted flash volume	128	0.5	millimeter	UNITSONT	UO:0000016	Data file processing	DICOM to NIfTI	Scan volumes				UNITSONT		Data processing	Defacing	fslreorient2std	pp40_flash_e1_std_defaced.nii.gz	flash_middle.tar	NifTI format	Dryad	http://dx.doi.org/10.5061/dryad.fb41s	middle-aged
pp41	Magnetic Resonance Imaging	Magnetom	Siemens	7	tesla	UNITSONT	UO:0000228	T2*-weighted flash volume	128	0.5	millimeter	UNITSONT	UO:0000016	Data file processing	DICOM to NIfTI	Scan volumes				UNITSONT		Data processing	Defacing	fslreorient2std	pp41_flash_e1_std_defaced.nii.gz	flash_middle.tar	NifTI format	Dryad	http://dx.doi.org/10.5061/dryad.fb41s	middle-aged
pp42	Magnetic Resonance Imaging	Magnetom	Siemens	7	tesla	UNITSONT	UO:0000228	T2*-weighted flash volume	128	0.5	millimeter	UNITSONT	UO:0000016	Data file processing	DICOM to NIfTI	Scan volumes				UNITSONT		Data processing	Defacing	fslreorient2std	pp42_flash_e1_std_defaced.nii.gz	flash_middle.tar	NifTI format	Dryad	http://dx.doi.org/10.5061/dryad.fb41s	middle-aged
pp43	Magnetic Resonance Imaging	Magnetom	Siemens	7	tesla	UNITSONT	UO:0000228	T2*-weighted flash volume	128	0.5	millimeter	UNITSONT	UO:0000016	Data file processing	DICOM to NIfTI	Scan volumes				UNITSONT		Data processing	Defacing	fslreorient2std	pp43_flash_e1_std_defaced.nii.gz	flash_middle.tar	NifTI format	Dryad	http://dx.doi.org/10.5061/dryad.fb41s	middle-aged
pp44	Magnetic Resonance Imaging	Magnetom	Siemens	7	tesla	UNITSONT	UO:0000228	T2*-weighted flash volume	128	0.5	millimeter	UNITSONT	UO:0000016	Data file processing	DICOM to NIfTI	Scan volumes				UNITSONT		Data processing	Defacing	fslreorient2std	pp44_flash_e1_std_defaced.nii.gz	flash_middle.tar	NifTI format	Dryad	http://dx.doi.org/10.5061/dryad.fb41s	middle-aged
pp45	Magnetic Resonance Imaging	Magnetom	Siemens	7	tesla	UNITSONT	UO:0000228	T2*-weighted flash volume	128	0.5	millimeter	UNITSONT	UO:0000016	Data file processing	DICOM to NIfTI	Scan volumes				UNITSONT		Data processing	Defacing	fslreorient2std	pp45_flash_e1_std_defaced.nii.gz	flash_elderly.tar	NifTI format	Dryad	http://dx.doi.org/10.5061/dryad.fb41s	elderly
pp46	Magnetic Resonance Imaging	Magnetom	Siemens	7	tesla	UNITSONT	UO:0000228	T2*-weighted flash volume	128	0.5	millimeter	UNITSONT	UO:0000016	Data file processing	DICOM to NIfTI	Scan volumes				UNITSONT		Data processing	Defacing	fslreorient2std	pp46_flash_e1_std_defaced.nii.gz	flash_elderly.tar	NifTI format	Dryad	http://dx.doi.org/10.5061/dryad.fb41s	elderly
pp47	Magnetic Resonance Imaging	Magnetom	Siemens	7	tesla	UNITSONT	UO:0000228	T2*-weighted flash volume	128	0.5	millimeter	UNITSONT	UO:0000016	Data file processing	DICOM to NIfTI	Scan volumes				UNITSONT		Data processing	Defacing	fslreorient2std	pp47_flash_e1_std_defaced.nii.gz	flash_elderly.tar	NifTI format	Dryad	http://dx.doi.org/10.5061/dryad.fb41s	elderly
pp48	Magnetic Resonance Imaging	Magnetom	Siemens	7	tesla	UNITSONT	UO:0000228	T2*-weighted flash volume	128	0.5	millimeter	UNITSONT	UO:0000016	Data file processing	DICOM to NIfTI	Scan volumes				UNITSONT		Data processing	Defacing	fslreorient2std	pp48_flash_e1_std_defaced.nii.gz	flash_elderly.tar	NifTI format	Dryad	http://dx.doi.org/10.5061/dryad.fb41s	elderly
pp49	Magnetic Resonance Imaging	Magnetom	Siemens	7	tesla	UNITSONT	UO:0000228	T2*-weighted flash volume	128	0.5	millimeter	UNITSONT	UO:0000016	Data file processing	DICOM to NIfTI	Scan volumes				UNITSONT		Data processing	Defacing	fslreorient2std	pp49_flash_e1_std_defaced.nii.gz	flash_elderly.tar	NifTI format	Dryad	http://dx.doi.org/10.5061/dryad.fb41s	elderly
pp50	Magnetic Resonance Imaging	Magnetom	Siemens	7	tesla	UNITSONT	UO:0000228	T2*-weighted flash volume	128	0.5	millimeter	UNITSONT	UO:0000016	Data file processing	DICOM to NIfTI	Scan volumes				UNITSONT		Data processing	Defacing	fslreorient2std	pp50_flash_e1_std_defaced.nii.gz	flash_elderly.tar	NifTI format	Dryad	http://dx.doi.org/10.5061/dryad.fb41s	elderly
pp51	Magnetic Resonance Imaging	Magnetom	Siemens	7	tesla	UNITSONT	UO:0000228	T2*-weighted flash volume	128	0.5	millimeter	UNITSONT	UO:0000016	Data file processing	DICOM to NIfTI	Scan volumes				UNITSONT		Data processing	Defacing	fslreorient2std	pp51_flash_e1_std_defaced.nii.gz	flash_elderly.tar	NifTI format	Dryad	http://dx.doi.org/10.5061/dryad.fb41s	elderly
pp52	Magnetic Resonance Imaging	Magnetom	Siemens	7	tesla	UNITSONT	UO:0000228	T2*-weighted flash volume	128	0.5	millimeter	UNITSONT	UO:0000016	Data file processing	DICOM to NIfTI	Scan volumes				UNITSONT		Data processing	Defacing	fslreorient2std	pp52_flash_e1_std_defaced.nii.gz	flash_elderly.tar	NifTI format	Dryad	http://dx.doi.org/10.5061/dryad.fb41s	elderly
pp53	Magnetic Resonance Imaging	Magnetom	Siemens	7	tesla	UNITSONT	UO:0000228	T2*-weighted flash volume	128	0.5	millimeter	UNITSONT	UO:0000016	Data file processing	DICOM to NIfTI	Scan volumes				UNITSONT		Data processing	Defacing	fslreorient2std	pp53_flash_e1_std_defaced.nii.gz	flash_elderly.tar	NifTI format	Dryad	http://dx.doi.org/10.5061/dryad.fb41s	elderly
